# Supplementary material for: Structural and biochemical characterization of the pleckstrin homology domain of the RhoGEF P-Rex2 and its regulation by PIP3
Source: J Struct Biol X. 2018 Dec 10;1:100001. doi: 10.1016/j.yjsbx.2018.100001 (PMC7337056; doi:10.1016/j.yjsbx.2018.100001)
Supplement: Supplementary data 2 [file mmc2.pdb]

HEADER    LIPID BINDING PROTEIN                   17-NOV-17   6BNM              
TITLE     CRYSTAL STRUCTURE OF THE P-REX2 PH DOMAIN                             
COMPND    MOL_ID: 1;                                                            
COMPND   2 MOLECULE: PHOSPHATIDYLINOSITOL 3,4,5-TRISPHOSPHATE-DEPENDENT RAC     
COMPND   3 EXCHANGER 2 PROTEIN;                                                 
COMPND   4 CHAIN: A;                                                            
COMPND   5 SYNONYM: PTDINS(3,4,5)-DEPENDENT RAC EXCHANGER 2,DEP DOMAIN-         
COMPND   6 CONTAINING PROTEIN 2;                                                
COMPND   7 ENGINEERED: YES                                                      
SOURCE    MOL_ID: 1;                                                            
SOURCE   2 ORGANISM_SCIENTIFIC: HOMO SAPIENS;                                   
SOURCE   3 ORGANISM_COMMON: HUMAN;                                              
SOURCE   4 ORGANISM_TAXID: 9606;                                                
SOURCE   5 GENE: PREX2, DEPDC2;                                                 
SOURCE   6 EXPRESSION_SYSTEM: ESCHERICHIA COLI 'BL21-GOLD(DE3)PLYSS AG';        
SOURCE   7 EXPRESSION_SYSTEM_TAXID: 866768;                                     
SOURCE   8 EXPRESSION_SYSTEM_VECTOR_TYPE: PLASMID;                              
SOURCE   9 EXPRESSION_SYSTEM_PLASMID: PMALC2H10T                                
KEYWDS    PLECKSTRIN HOMOLOGY DOMAIN, BETA SANDWICH, PHOSPHATIDYLINOSITOL-      
KEYWDS   2 BINDING, LIPID BINDING PROTEIN                                       
EXPDTA    X-RAY DIFFRACTION                                                     
AUTHOR    J.N.CASH,P.V.SHARMA,J.J.G.TESMER                                      
REVDAT   1   21-NOV-18 6BNM    0                                                
JRNL        AUTH   J.N.CASH,P.V.SHARMA,J.J.G.TESMER                             
JRNL        TITL   STRUCTURE OF THE P-REX2 PH DOMAIN                            
JRNL        REF    TO BE PUBLISHED                                              
JRNL        REFN                                                                
REMARK   2                                                                      
REMARK   2 RESOLUTION.    1.90 ANGSTROMS.                                       
REMARK   3                                                                      
REMARK   3 REFINEMENT.                                                          
REMARK   3   PROGRAM     : REFMAC 5.8.0155                                      
REMARK   3   AUTHORS     : MURSHUDOV,SKUBAK,LEBEDEV,PANNU,STEINER,              
REMARK   3               : NICHOLLS,WINN,LONG,VAGIN                             
REMARK   3                                                                      
REMARK   3    REFINEMENT TARGET : NULL                                          
REMARK   3                                                                      
REMARK   3  DATA USED IN REFINEMENT.                                            
REMARK   3   RESOLUTION RANGE HIGH (ANGSTROMS) : 1.90                           
REMARK   3   RESOLUTION RANGE LOW  (ANGSTROMS) : 52.05                          
REMARK   3   DATA CUTOFF            (SIGMA(F)) : 0.000                          
REMARK   3   COMPLETENESS FOR RANGE        (%) : 99.1                           
REMARK   3   NUMBER OF REFLECTIONS             : 13861                          
REMARK   3                                                                      
REMARK   3  FIT TO DATA USED IN REFINEMENT.                                     
REMARK   3   CROSS-VALIDATION METHOD          : THROUGHOUT                      
REMARK   3   FREE R VALUE TEST SET SELECTION  : RANDOM                          
REMARK   3   R VALUE     (WORKING + TEST SET) : 0.193                           
REMARK   3   R VALUE            (WORKING SET) : 0.191                           
REMARK   3   FREE R VALUE                     : 0.232                           
REMARK   3   FREE R VALUE TEST SET SIZE   (%) : 5.000                           
REMARK   3   FREE R VALUE TEST SET COUNT      : 736                             
REMARK   3                                                                      
REMARK   3  FIT IN THE HIGHEST RESOLUTION BIN.                                  
REMARK   3   TOTAL NUMBER OF BINS USED           : 20                           
REMARK   3   BIN RESOLUTION RANGE HIGH       (A) : 1.90                         
REMARK   3   BIN RESOLUTION RANGE LOW        (A) : 1.95                         
REMARK   3   REFLECTION IN BIN     (WORKING SET) : 981                          
REMARK   3   BIN COMPLETENESS (WORKING+TEST) (%) : 97.21                        
REMARK   3   BIN R VALUE           (WORKING SET) : 0.2860                       
REMARK   3   BIN FREE R VALUE SET COUNT          : 64                           
REMARK   3   BIN FREE R VALUE                    : 0.3070                       
REMARK   3                                                                      
REMARK   3  NUMBER OF NON-HYDROGEN ATOMS USED IN REFINEMENT.                    
REMARK   3   PROTEIN ATOMS            : 1135                                    
REMARK   3   NUCLEIC ACID ATOMS       : 0                                       
REMARK   3   HETEROGEN ATOMS          : 4                                       
REMARK   3   SOLVENT ATOMS            : 74                                      
REMARK   3                                                                      
REMARK   3  B VALUES.                                                           
REMARK   3   FROM WILSON PLOT           (A**2) : NULL                           
REMARK   3   MEAN B VALUE      (OVERALL, A**2) : 36.25                          
REMARK   3   OVERALL ANISOTROPIC B VALUE.                                       
REMARK   3    B11 (A**2) : -0.43000                                             
REMARK   3    B22 (A**2) : -0.43000                                             
REMARK   3    B33 (A**2) : 1.41000                                              
REMARK   3    B12 (A**2) : -0.22000                                             
REMARK   3    B13 (A**2) : 0.00000                                              
REMARK   3    B23 (A**2) : 0.00000                                              
REMARK   3                                                                      
REMARK   3  ESTIMATED OVERALL COORDINATE ERROR.                                 
REMARK   3   ESU BASED ON R VALUE                            (A): 0.136         
REMARK   3   ESU BASED ON FREE R VALUE                       (A): 0.133         
REMARK   3   ESU BASED ON MAXIMUM LIKELIHOOD                 (A): 0.097         
REMARK   3   ESU FOR B VALUES BASED ON MAXIMUM LIKELIHOOD (A**2): 3.413         
REMARK   3                                                                      
REMARK   3 CORRELATION COEFFICIENTS.                                            
REMARK   3   CORRELATION COEFFICIENT FO-FC      : 0.962                         
REMARK   3   CORRELATION COEFFICIENT FO-FC FREE : 0.950                         
REMARK   3                                                                      
REMARK   3  RMS DEVIATIONS FROM IDEAL VALUES        COUNT    RMS    WEIGHT      
REMARK   3   BOND LENGTHS REFINED ATOMS        (A):  1160 ; 0.011 ; 0.019       
REMARK   3   BOND LENGTHS OTHERS               (A):  1090 ; 0.002 ; 0.020       
REMARK   3   BOND ANGLES REFINED ATOMS   (DEGREES):  1557 ; 1.447 ; 1.917       
REMARK   3   BOND ANGLES OTHERS          (DEGREES):  2506 ; 0.911 ; 3.000       
REMARK   3   TORSION ANGLES, PERIOD 1    (DEGREES):   135 ; 6.532 ; 5.000       
REMARK   3   TORSION ANGLES, PERIOD 2    (DEGREES):    62 ;35.697 ;24.032       
REMARK   3   TORSION ANGLES, PERIOD 3    (DEGREES):   217 ;13.631 ;15.000       
REMARK   3   TORSION ANGLES, PERIOD 4    (DEGREES):     8 ;11.798 ;15.000       
REMARK   3   CHIRAL-CENTER RESTRAINTS       (A**3):   162 ; 0.096 ; 0.200       
REMARK   3   GENERAL PLANES REFINED ATOMS      (A):  1296 ; 0.005 ; 0.020       
REMARK   3   GENERAL PLANES OTHERS             (A):   288 ; 0.001 ; 0.020       
REMARK   3   NON-BONDED CONTACTS REFINED ATOMS (A):  NULL ;  NULL ;  NULL       
REMARK   3   NON-BONDED CONTACTS OTHERS        (A):  NULL ;  NULL ;  NULL       
REMARK   3   NON-BONDED TORSION REFINED ATOMS  (A):  NULL ;  NULL ;  NULL       
REMARK   3   NON-BONDED TORSION OTHERS         (A):  NULL ;  NULL ;  NULL       
REMARK   3   H-BOND (X...Y) REFINED ATOMS      (A):  NULL ;  NULL ;  NULL       
REMARK   3   H-BOND (X...Y) OTHERS             (A):  NULL ;  NULL ;  NULL       
REMARK   3   POTENTIAL METAL-ION REFINED ATOMS (A):  NULL ;  NULL ;  NULL       
REMARK   3   POTENTIAL METAL-ION OTHERS        (A):  NULL ;  NULL ;  NULL       
REMARK   3   SYMMETRY VDW REFINED ATOMS        (A):  NULL ;  NULL ;  NULL       
REMARK   3   SYMMETRY VDW OTHERS               (A):  NULL ;  NULL ;  NULL       
REMARK   3   SYMMETRY H-BOND REFINED ATOMS     (A):  NULL ;  NULL ;  NULL       
REMARK   3   SYMMETRY H-BOND OTHERS            (A):  NULL ;  NULL ;  NULL       
REMARK   3   SYMMETRY METAL-ION REFINED ATOMS  (A):  NULL ;  NULL ;  NULL       
REMARK   3   SYMMETRY METAL-ION OTHERS         (A):  NULL ;  NULL ;  NULL       
REMARK   3                                                                      
REMARK   3  ISOTROPIC THERMAL FACTOR RESTRAINTS.     COUNT   RMS    WEIGHT      
REMARK   3   MAIN-CHAIN BOND REFINED ATOMS  (A**2):  NULL ;  NULL ;  NULL       
REMARK   3   MAIN-CHAIN BOND OTHER ATOMS    (A**2):  NULL ;  NULL ;  NULL       
REMARK   3   MAIN-CHAIN ANGLE REFINED ATOMS (A**2):  NULL ;  NULL ;  NULL       
REMARK   3   MAIN-CHAIN ANGLE OTHER ATOMS   (A**2):  NULL ;  NULL ;  NULL       
REMARK   3   SIDE-CHAIN BOND REFINED ATOMS  (A**2):  NULL ;  NULL ;  NULL       
REMARK   3   SIDE-CHAIN BOND OTHER ATOMS    (A**2):  NULL ;  NULL ;  NULL       
REMARK   3   SIDE-CHAIN ANGLE REFINED ATOMS (A**2):  NULL ;  NULL ;  NULL       
REMARK   3   SIDE-CHAIN ANGLE OTHER ATOMS   (A**2):  NULL ;  NULL ;  NULL       
REMARK   3   LONG RANGE B REFINED ATOMS     (A**2):  NULL ;  NULL ;  NULL       
REMARK   3   LONG RANGE B OTHER ATOMS       (A**2):  NULL ;  NULL ;  NULL       
REMARK   3                                                                      
REMARK   3 ANISOTROPIC THERMAL FACTOR RESTRAINTS.    COUNT   RMS   WEIGHT       
REMARK   3   RIGID-BOND RESTRAINTS          (A**2):  NULL ;  NULL ;  NULL       
REMARK   3   SPHERICITY; FREE ATOMS         (A**2):  NULL ;  NULL ;  NULL       
REMARK   3   SPHERICITY; BONDED ATOMS       (A**2):  NULL ;  NULL ;  NULL       
REMARK   3                                                                      
REMARK   3  NCS RESTRAINTS STATISTICS                                           
REMARK   3   NUMBER OF DIFFERENT NCS GROUPS : NULL                              
REMARK   3                                                                      
REMARK   3  TLS DETAILS                                                         
REMARK   3   NUMBER OF TLS GROUPS  : NULL                                       
REMARK   3                                                                      
REMARK   3  BULK SOLVENT MODELLING.                                             
REMARK   3   METHOD USED : NULL                                                 
REMARK   3   PARAMETERS FOR MASK CALCULATION                                    
REMARK   3   VDW PROBE RADIUS   : 1.20                                          
REMARK   3   ION PROBE RADIUS   : 0.80                                          
REMARK   3   SHRINKAGE RADIUS   : 0.80                                          
REMARK   3                                                                      
REMARK   3  OTHER REFINEMENT REMARKS: HYDROGENS HAVE BEEN ADDED IN THE RIDING   
REMARK   3  POSITIONS U VALUES : REFINED INDIVIDUALLY                           
REMARK   4                                                                      
REMARK   4 6BNM COMPLIES WITH FORMAT V. 3.30, 13-JUL-11                         
REMARK 100                                                                      
REMARK 100 THIS ENTRY HAS BEEN PROCESSED BY RCSB ON 21-NOV-17.                  
REMARK 100 THE DEPOSITION ID IS D_1000231160.                                   
REMARK 200                                                                      
REMARK 200 EXPERIMENTAL DETAILS                                                 
REMARK 200  EXPERIMENT TYPE                : X-RAY DIFFRACTION                  
REMARK 200  DATE OF DATA COLLECTION        : 23-APR-15                          
REMARK 200  TEMPERATURE           (KELVIN) : 110                                
REMARK 200  PH                             : 5                                  
REMARK 200  NUMBER OF CRYSTALS USED        : 1                                  
REMARK 200                                                                      
REMARK 200  SYNCHROTRON              (Y/N) : Y                                  
REMARK 200  RADIATION SOURCE               : APS                                
REMARK 200  BEAMLINE                       : 21-ID-D                            
REMARK 200  X-RAY GENERATOR MODEL          : NULL                               
REMARK 200  MONOCHROMATIC OR LAUE    (M/L) : M                                  
REMARK 200  WAVELENGTH OR RANGE        (A) : 1.078                              
REMARK 200  MONOCHROMATOR                  : NULL                               
REMARK 200  OPTICS                         : NULL                               
REMARK 200                                                                      
REMARK 200  DETECTOR TYPE                  : CCD                                
REMARK 200  DETECTOR MANUFACTURER          : MARMOSAIC 300 MM CCD               
REMARK 200  INTENSITY-INTEGRATION SOFTWARE : HKL-2000                           
REMARK 200  DATA SCALING SOFTWARE          : SCALEPACK 2.5.7                    
REMARK 200                                                                      
REMARK 200  NUMBER OF UNIQUE REFLECTIONS   : 14598                              
REMARK 200  RESOLUTION RANGE HIGH      (A) : 1.900                              
REMARK 200  RESOLUTION RANGE LOW       (A) : 52.050                             
REMARK 200  REJECTION CRITERIA  (SIGMA(I)) : NULL                               
REMARK 200                                                                      
REMARK 200 OVERALL.                                                             
REMARK 200  COMPLETENESS FOR RANGE     (%) : 99.0                               
REMARK 200  DATA REDUNDANCY                : 7.200                              
REMARK 200  R MERGE                    (I) : 0.06400                            
REMARK 200  R SYM                      (I) : NULL                               
REMARK 200  <I/SIGMA(I)> FOR THE DATA SET  : 10.1000                            
REMARK 200                                                                      
REMARK 200 IN THE HIGHEST RESOLUTION SHELL.                                     
REMARK 200  HIGHEST RESOLUTION SHELL, RANGE HIGH (A) : 1.90                     
REMARK 200  HIGHEST RESOLUTION SHELL, RANGE LOW  (A) : 1.93                     
REMARK 200  COMPLETENESS FOR SHELL     (%) : 96.8                               
REMARK 200  DATA REDUNDANCY IN SHELL       : 4.50                               
REMARK 200  R MERGE FOR SHELL          (I) : 0.71300                            
REMARK 200  R SYM FOR SHELL            (I) : NULL                               
REMARK 200  <I/SIGMA(I)> FOR SHELL         : NULL                               
REMARK 200                                                                      
REMARK 200 DIFFRACTION PROTOCOL: SINGLE WAVELENGTH                              
REMARK 200 METHOD USED TO DETERMINE THE STRUCTURE: MOLECULAR REPLACEMENT        
REMARK 200 SOFTWARE USED: PHASER                                                
REMARK 200 STARTING MODEL: 5D27                                                 
REMARK 200                                                                      
REMARK 200 REMARK: NULL                                                         
REMARK 280                                                                      
REMARK 280 CRYSTAL                                                              
REMARK 280 SOLVENT CONTENT, VS   (%): 47.85                                     
REMARK 280 MATTHEWS COEFFICIENT, VM (ANGSTROMS**3/DA): 2.36                     
REMARK 280                                                                      
REMARK 280 CRYSTALLIZATION CONDITIONS: 0.1 M SODIUM ACETATE PH 5, 3.325 M       
REMARK 280  SODIUM CHLORIDE, VAPOR DIFFUSION, HANGING DROP, TEMPERATURE 295K    
REMARK 290                                                                      
REMARK 290 CRYSTALLOGRAPHIC SYMMETRY                                            
REMARK 290 SYMMETRY OPERATORS FOR SPACE GROUP: P 31 2 1                         
REMARK 290                                                                      
REMARK 290      SYMOP   SYMMETRY                                                
REMARK 290     NNNMMM   OPERATOR                                                
REMARK 290       1555   X,Y,Z                                                   
REMARK 290       2555   -Y,X-Y,Z+1/3                                            
REMARK 290       3555   -X+Y,-X,Z+2/3                                           
REMARK 290       4555   Y,X,-Z                                                  
REMARK 290       5555   X-Y,-Y,-Z+2/3                                           
REMARK 290       6555   -X,-X+Y,-Z+1/3                                          
REMARK 290                                                                      
REMARK 290     WHERE NNN -> OPERATOR NUMBER                                     
REMARK 290           MMM -> TRANSLATION VECTOR                                  
REMARK 290                                                                      
REMARK 290 CRYSTALLOGRAPHIC SYMMETRY TRANSFORMATIONS                            
REMARK 290 THE FOLLOWING TRANSFORMATIONS OPERATE ON THE ATOM/HETATM             
REMARK 290 RECORDS IN THIS ENTRY TO PRODUCE CRYSTALLOGRAPHICALLY                
REMARK 290 RELATED MOLECULES.                                                   
REMARK 290   SMTRY1   1  1.000000  0.000000  0.000000        0.00000            
REMARK 290   SMTRY2   1  0.000000  1.000000  0.000000        0.00000            
REMARK 290   SMTRY3   1  0.000000  0.000000  1.000000        0.00000            
REMARK 290   SMTRY1   2 -0.500000 -0.866025  0.000000        0.00000            
REMARK 290   SMTRY2   2  0.866025 -0.500000  0.000000        0.00000            
REMARK 290   SMTRY3   2  0.000000  0.000000  1.000000       28.74600            
REMARK 290   SMTRY1   3 -0.500000  0.866025  0.000000        0.00000            
REMARK 290   SMTRY2   3 -0.866025 -0.500000  0.000000        0.00000            
REMARK 290   SMTRY3   3  0.000000  0.000000  1.000000       57.49200            
REMARK 290   SMTRY1   4 -0.500000  0.866025  0.000000        0.00000            
REMARK 290   SMTRY2   4  0.866025  0.500000  0.000000        0.00000            
REMARK 290   SMTRY3   4  0.000000  0.000000 -1.000000        0.00000            
REMARK 290   SMTRY1   5  1.000000  0.000000  0.000000        0.00000            
REMARK 290   SMTRY2   5  0.000000 -1.000000  0.000000        0.00000            
REMARK 290   SMTRY3   5  0.000000  0.000000 -1.000000       57.49200            
REMARK 290   SMTRY1   6 -0.500000 -0.866025  0.000000        0.00000            
REMARK 290   SMTRY2   6 -0.866025  0.500000  0.000000        0.00000            
REMARK 290   SMTRY3   6  0.000000  0.000000 -1.000000       28.74600            
REMARK 290                                                                      
REMARK 290 REMARK: NULL                                                         
REMARK 300                                                                      
REMARK 300 BIOMOLECULE: 1                                                       
REMARK 300 SEE REMARK 350 FOR THE AUTHOR PROVIDED AND/OR PROGRAM                
REMARK 300 GENERATED ASSEMBLY INFORMATION FOR THE STRUCTURE IN                  
REMARK 300 THIS ENTRY. THE REMARK MAY ALSO PROVIDE INFORMATION ON               
REMARK 300 BURIED SURFACE AREA.                                                 
REMARK 350                                                                      
REMARK 350 COORDINATES FOR A COMPLETE MULTIMER REPRESENTING THE KNOWN           
REMARK 350 BIOLOGICALLY SIGNIFICANT OLIGOMERIZATION STATE OF THE                
REMARK 350 MOLECULE CAN BE GENERATED BY APPLYING BIOMT TRANSFORMATIONS          
REMARK 350 GIVEN BELOW.  BOTH NON-CRYSTALLOGRAPHIC AND                          
REMARK 350 CRYSTALLOGRAPHIC OPERATIONS ARE GIVEN.                               
REMARK 350                                                                      
REMARK 350 BIOMOLECULE: 1                                                       
REMARK 350 AUTHOR DETERMINED BIOLOGICAL UNIT: MONOMERIC                         
REMARK 350 SOFTWARE DETERMINED QUATERNARY STRUCTURE: MONOMERIC                  
REMARK 350 SOFTWARE USED: PISA                                                  
REMARK 350 TOTAL BURIED SURFACE AREA: 520 ANGSTROM**2                           
REMARK 350 SURFACE AREA OF THE COMPLEX: 7870 ANGSTROM**2                        
REMARK 350 CHANGE IN SOLVENT FREE ENERGY: -36.0 KCAL/MOL                        
REMARK 350 APPLY THE FOLLOWING TO CHAINS: A                                     
REMARK 350   BIOMT1   1  1.000000  0.000000  0.000000        0.00000            
REMARK 350   BIOMT2   1  0.000000  1.000000  0.000000        0.00000            
REMARK 350   BIOMT3   1  0.000000  0.000000  1.000000        0.00000            
REMARK 465                                                                      
REMARK 465 MISSING RESIDUES                                                     
REMARK 465 THE FOLLOWING RESIDUES WERE NOT LOCATED IN THE                       
REMARK 465 EXPERIMENT. (M=MODEL NUMBER; RES=RESIDUE NAME; C=CHAIN               
REMARK 465 IDENTIFIER; SSSEQ=SEQUENCE NUMBER; I=INSERTION CODE.)                
REMARK 465                                                                      
REMARK 465   M RES C SSSEQI                                                     
REMARK 465     HIS A   279                                                      
REMARK 465     ARG A   280                                                      
REMARK 465     ARG A   281                                                      
REMARK 465     LEU A   282                                                      
REMARK 465     LYS A   283                                                      
REMARK 465     ASN A   284                                                      
REMARK 465     SER A   285                                                      
REMARK 465     LYS A   286                                                      
REMARK 465     ALA A   287                                                      
REMARK 465     SER A   288                                                      
REMARK 465     THR A   289                                                      
REMARK 465     ASP A   290                                                      
REMARK 465     GLY A   291                                                      
REMARK 465     LEU A   366                                                      
REMARK 465     LYS A   367                                                      
REMARK 465     LEU A   368                                                      
REMARK 465     GLY A   369                                                      
REMARK 465     MET A   370                                                      
REMARK 465     GLU A   371                                                      
REMARK 465     GLN A   372                                                      
REMARK 465     ASP A   373                                                      
REMARK 465     THR A   374                                                      
REMARK 465     TRP A   375                                                      
REMARK 465     VAL A   376                                                      
REMARK 465     MET A   377                                                      
REMARK 500                                                                      
REMARK 500 GEOMETRY AND STEREOCHEMISTRY                                         
REMARK 500 SUBTOPIC: TORSION ANGLES                                             
REMARK 500                                                                      
REMARK 500 TORSION ANGLES OUTSIDE THE EXPECTED RAMACHANDRAN REGIONS:            
REMARK 500 (M=MODEL NUMBER; RES=RESIDUE NAME; C=CHAIN IDENTIFIER;               
REMARK 500 SSEQ=SEQUENCE NUMBER; I=INSERTION CODE).                             
REMARK 500                                                                      
REMARK 500 STANDARD TABLE:                                                      
REMARK 500 FORMAT:(10X,I3,1X,A3,1X,A1,I4,A1,4X,F7.2,3X,F7.2)                    
REMARK 500                                                                      
REMARK 500 EXPECTED VALUES: GJ KLEYWEGT AND TA JONES (1996). PHI/PSI-           
REMARK 500 CHOLOGY: RAMACHANDRAN REVISITED. STRUCTURE 4, 1395 - 1400            
REMARK 500                                                                      
REMARK 500  M RES CSSEQI        PSI       PHI                                   
REMARK 500    ASN A 270       -5.94     79.36                                   
REMARK 500    ARG A 277     -178.25    -65.92                                   
REMARK 500    SER A 319     -127.65     45.11                                   
REMARK 500                                                                      
REMARK 500 REMARK: NULL                                                         
REMARK 800                                                                      
REMARK 800 SITE                                                                 
REMARK 800 SITE_IDENTIFIER: AC1                                                 
REMARK 800 EVIDENCE_CODE: SOFTWARE                                              
REMARK 800 SITE_DESCRIPTION: binding site for residue CL A 401                  
REMARK 800                                                                      
REMARK 800 SITE_IDENTIFIER: AC2                                                 
REMARK 800 EVIDENCE_CODE: SOFTWARE                                              
REMARK 800 SITE_DESCRIPTION: binding site for residue CL A 402                  
REMARK 800                                                                      
REMARK 800 SITE_IDENTIFIER: AC3                                                 
REMARK 800 EVIDENCE_CODE: SOFTWARE                                              
REMARK 800 SITE_DESCRIPTION: binding site for residue CL A 403                  
REMARK 800                                                                      
REMARK 800 SITE_IDENTIFIER: AC4                                                 
REMARK 800 EVIDENCE_CODE: SOFTWARE                                              
REMARK 800 SITE_DESCRIPTION: binding site for residue CL A 404                  
DBREF  6BNM A  219   377  UNP    Q70Z35   PREX2_HUMAN    219    377             
SEQADV 6BNM GLY A   -2  UNP  Q70Z35              EXPRESSION TAG                 
SEQADV 6BNM GLU A   -1  UNP  Q70Z35              EXPRESSION TAG                 
SEQADV 6BNM PHE A    0  UNP  Q70Z35              EXPRESSION TAG                 
SEQRES   1 A  162  GLY GLU PHE GLU LYS LEU GLU VAL LEU GLU GLU TRP GLN          
SEQRES   2 A  162  SER HIS ILE GLU GLY TRP GLU GLY SER ASN ILE THR ASP          
SEQRES   3 A  162  THR CYS THR GLU MET LEU MET CYS GLY VAL LEU LEU LYS          
SEQRES   4 A  162  ILE SER SER GLY ASN ILE GLN GLU ARG VAL PHE PHE LEU          
SEQRES   5 A  162  PHE ASP ASN LEU LEU VAL TYR CYS LYS ARG LYS HIS ARG          
SEQRES   6 A  162  ARG LEU LYS ASN SER LYS ALA SER THR ASP GLY HIS ARG          
SEQRES   7 A  162  TYR LEU PHE ARG GLY ARG ILE ASN THR GLU VAL MET GLU          
SEQRES   8 A  162  VAL GLU ASN VAL ASP ASP GLY THR ALA ASP PHE HIS SER          
SEQRES   9 A  162  SER GLY HIS ILE VAL VAL ASN GLY TRP LYS ILE HIS ASN          
SEQRES  10 A  162  THR ALA LYS ASN LYS TRP PHE VAL CYS MET ALA LYS THR          
SEQRES  11 A  162  PRO GLU GLU LYS HIS GLU TRP PHE GLU ALA ILE LEU LYS          
SEQRES  12 A  162  GLU ARG GLU ARG ARG LYS GLY LEU LYS LEU GLY MET GLU          
SEQRES  13 A  162  GLN ASP THR TRP VAL MET                                      
HET     CL  A 401       1                                                       
HET     CL  A 402       1                                                       
HET     CL  A 403       1                                                       
HET     CL  A 404       1                                                       
HETNAM      CL CHLORIDE ION                                                     
FORMUL   2   CL    4(CL 1-)                                                     
FORMUL   6  HOH   *74(H2 O)                                                     
HELIX    1 AA1 GLY A   -2  HIS A  230  1                                  15    
HELIX    2 AA2 ASN A  238  THR A  242  5                                   5    
HELIX    3 AA3 THR A  345  GLY A  365  1                                  21    
SHEET    1 AA1 8 ILE A 231  GLU A 232  0                                        
SHEET    2 AA1 8 TYR A 294  ASN A 301  1  O  PHE A 296   N  GLU A 232           
SHEET    3 AA1 8 LEU A 271  LYS A 276 -1  N  LYS A 276   O  LEU A 295           
SHEET    4 AA1 8 ASN A 259  PHE A 268 -1  N  PHE A 268   O  LEU A 271           
SHEET    5 AA1 8 MET A 246  SER A 256 -1  N  LEU A 247   O  LEU A 267           
SHEET    6 AA1 8 LYS A 337  MET A 342 -1  O  MET A 342   N  LEU A 253           
SHEET    7 AA1 8 GLY A 327  ASN A 332 -1  N  ASN A 332   O  LYS A 337           
SHEET    8 AA1 8 MET A 305  ASN A 309 -1  N  GLU A 308   O  LYS A 329           
SHEET    1 AA2 2 THR A 314  ASP A 316  0                                        
SHEET    2 AA2 2 HIS A 322  VAL A 324 -1  O  VAL A 324   N  THR A 314           
SITE     1 AC1  5 GLY A  -2  PHE A   0  GLU A 219  ASN A 309                    
SITE     2 AC1  5 HOH A 509                                                     
SITE     1 AC2  3 GLU A 306  VAL A 307  ARG A 360                               
SITE     1 AC3  3 LYS A 254  ARG A 263  TYR A 274                               
SITE     1 AC4  1 ARG A 363                                                     
CRYST1   60.105   60.105   86.238  90.00  90.00 120.00 P 31 2 1      6          
ORIGX1      1.000000  0.000000  0.000000        0.00000                         
ORIGX2      0.000000  1.000000  0.000000        0.00000                         
ORIGX3      0.000000  0.000000  1.000000        0.00000                         
SCALE1      0.016638  0.009606  0.000000        0.00000                         
SCALE2      0.000000  0.019211  0.000000        0.00000                         
SCALE3      0.000000  0.000000  0.011596        0.00000                         
ATOM      1  N   GLY A  -2      -3.656  37.835 -14.326  1.00 34.53           N  
ATOM      2  CA  GLY A  -2      -4.095  37.189 -15.572  1.00 31.44           C  
ATOM      3  C   GLY A  -2      -3.676  35.736 -15.620  1.00 31.45           C  
ATOM      4  O   GLY A  -2      -3.491  35.098 -14.567  1.00 32.17           O  
ATOM      5  N   GLU A  -1      -3.486  35.229 -16.830  1.00 31.74           N  
ATOM      6  CA  GLU A  -1      -3.381  33.795 -17.042  1.00 33.86           C  
ATOM      7  C   GLU A  -1      -2.120  33.224 -16.382  1.00 32.42           C  
ATOM      8  O   GLU A  -1      -2.165  32.125 -15.824  1.00 26.55           O  
ATOM      9  CB  GLU A  -1      -3.410  33.444 -18.521  1.00 37.60           C  
ATOM     10  CG  GLU A  -1      -4.695  33.876 -19.235  1.00 44.51           C  
ATOM     11  CD  GLU A  -1      -5.963  33.239 -18.664  1.00 47.08           C  
ATOM     12  OE1 GLU A  -1      -6.103  31.994 -18.744  1.00 49.45           O  
ATOM     13  OE2 GLU A  -1      -6.819  33.980 -18.128  1.00 50.09           O  
ATOM     14  N   PHE A   0      -1.022  33.984 -16.406  1.00 28.83           N  
ATOM     15  CA  PHE A   0       0.210  33.520 -15.774  1.00 27.94           C  
ATOM     16  C   PHE A   0       0.052  33.424 -14.251  1.00 25.89           C  
ATOM     17  O   PHE A   0       0.470  32.433 -13.651  1.00 25.29           O  
ATOM     18  CB  PHE A   0       1.410  34.392 -16.169  1.00 27.47           C  
ATOM     19  CG  PHE A   0       2.670  33.994 -15.481  1.00 26.28           C  
ATOM     20  CD1 PHE A   0       3.425  32.938 -15.977  1.00 26.05           C  
ATOM     21  CD2 PHE A   0       3.059  34.608 -14.310  1.00 25.89           C  
ATOM     22  CE1 PHE A   0       4.582  32.533 -15.320  1.00 26.40           C  
ATOM     23  CE2 PHE A   0       4.221  34.237 -13.660  1.00 27.35           C  
ATOM     24  CZ  PHE A   0       4.978  33.181 -14.160  1.00 26.64           C  
ATOM     25  N   GLU A 219      -0.540  34.443 -13.634  1.00 27.41           N  
ATOM     26  CA  GLU A 219      -0.830  34.419 -12.194  1.00 30.98           C  
ATOM     27  C   GLU A 219      -1.727  33.254 -11.805  1.00 27.58           C  
ATOM     28  O   GLU A 219      -1.477  32.608 -10.802  1.00 28.16           O  
ATOM     29  CB  GLU A 219      -1.467  35.732 -11.703  1.00 37.67           C  
ATOM     30  CG  GLU A 219      -0.455  36.873 -11.732  1.00 47.39           C  
ATOM     31  CD  GLU A 219      -0.978  38.249 -11.328  1.00 52.56           C  
ATOM     32  OE1 GLU A 219      -2.197  38.526 -11.425  1.00 58.11           O  
ATOM     33  OE2 GLU A 219      -0.119  39.062 -10.927  1.00 59.08           O  
ATOM     34  N   LYS A 220      -2.700  32.948 -12.644  1.00 26.66           N  
ATOM     35  CA  LYS A 220      -3.604  31.835 -12.367  1.00 26.06           C  
ATOM     36  C   LYS A 220      -2.855  30.508 -12.388  1.00 25.11           C  
ATOM     37  O   LYS A 220      -3.069  29.684 -11.531  1.00 21.39           O  
ATOM     38  CB  LYS A 220      -4.717  31.802 -13.382  1.00 29.43           C  
ATOM     39  CG  LYS A 220      -5.803  32.856 -13.203  1.00 35.75           C  
ATOM     40  CD  LYS A 220      -6.647  32.804 -14.478  1.00 39.78           C  
ATOM     41  CE  LYS A 220      -8.001  33.479 -14.372  1.00 45.51           C  
ATOM     42  NZ  LYS A 220      -8.640  33.384 -15.720  1.00 49.18           N  
ATOM     43  N   LEU A 221      -1.961  30.310 -13.355  1.00 21.35           N  
ATOM     44  CA  LEU A 221      -1.141  29.101 -13.364  1.00 23.60           C  
ATOM     45  C   LEU A 221      -0.274  28.962 -12.108  1.00 23.72           C  
ATOM     46  O   LEU A 221      -0.125  27.864 -11.549  1.00 22.56           O  
ATOM     47  CB  LEU A 221      -0.266  29.055 -14.620  1.00 24.84           C  
ATOM     48  CG  LEU A 221      -1.068  28.972 -15.921  1.00 27.52           C  
ATOM     49  CD1 LEU A 221      -0.094  28.926 -17.082  1.00 29.07           C  
ATOM     50  CD2 LEU A 221      -2.021  27.770 -15.997  1.00 30.13           C  
ATOM     51  N   GLU A 222       0.332  30.071 -11.697  1.00 23.77           N  
ATOM     52  CA  GLU A 222       1.158  30.093 -10.492  1.00 25.72           C  
ATOM     53  C   GLU A 222       0.368  29.656  -9.250  1.00 24.15           C  
ATOM     54  O   GLU A 222       0.835  28.826  -8.492  1.00 23.12           O  
ATOM     55  CB  GLU A 222       1.715  31.494 -10.278  1.00 28.65           C  
ATOM     56  CG  GLU A 222       2.637  31.605  -9.079  1.00 34.73           C  
ATOM     57  CD  GLU A 222       3.581  32.808  -9.197  1.00 40.26           C  
ATOM     58  OE1 GLU A 222       3.129  33.846  -9.766  1.00 42.43           O  
ATOM     59  OE2 GLU A 222       4.769  32.666  -8.769  1.00 38.27           O  
ATOM     60  N   VAL A 223      -0.832  30.198  -9.095  1.00 23.82           N  
ATOM     61  CA  VAL A 223      -1.702  29.857  -7.985  1.00 24.89           C  
ATOM     62  C   VAL A 223      -2.150  28.389  -8.015  1.00 24.94           C  
ATOM     63  O   VAL A 223      -2.120  27.731  -6.973  1.00 25.61           O  
ATOM     64  CB  VAL A 223      -2.886  30.823  -7.900  1.00 27.16           C  
ATOM     65  CG1 VAL A 223      -3.900  30.361  -6.872  1.00 31.68           C  
ATOM     66  CG2 VAL A 223      -2.399  32.207  -7.505  1.00 31.24           C  
ATOM     67  N   LEU A 224      -2.522  27.874  -9.184  1.00 23.37           N  
ATOM     68  CA  LEU A 224      -2.815  26.450  -9.358  1.00 23.33           C  
ATOM     69  C   LEU A 224      -1.652  25.554  -8.928  1.00 24.08           C  
ATOM     70  O   LEU A 224      -1.850  24.613  -8.199  1.00 21.39           O  
ATOM     71  CB  LEU A 224      -3.207  26.139 -10.804  1.00 24.57           C  
ATOM     72  CG  LEU A 224      -4.554  26.664 -11.315  1.00 27.55           C  
ATOM     73  CD1 LEU A 224      -4.910  25.962 -12.610  1.00 27.97           C  
ATOM     74  CD2 LEU A 224      -5.690  26.572 -10.308  1.00 28.81           C  
ATOM     75  N   GLU A 225      -0.425  25.894  -9.317  1.00 24.70           N  
ATOM     76  CA  GLU A 225       0.728  25.071  -8.935  1.00 27.98           C  
ATOM     77  C   GLU A 225       1.043  25.164  -7.449  1.00 27.55           C  
ATOM     78  O   GLU A 225       1.368  24.160  -6.844  1.00 28.43           O  
ATOM     79  CB  GLU A 225       1.936  25.391  -9.788  1.00 30.80           C  
ATOM     80  CG  GLU A 225       1.626  25.022 -11.224  1.00 36.49           C  
ATOM     81  CD  GLU A 225       2.828  24.958 -12.152  1.00 40.34           C  
ATOM     82  OE1 GLU A 225       3.961  25.394 -11.799  1.00 43.27           O  
ATOM     83  OE2 GLU A 225       2.604  24.453 -13.264  1.00 43.61           O  
ATOM     84  N   GLU A 226       0.871  26.344  -6.856  1.00 27.78           N  
ATOM     85  CA  GLU A 226       0.992  26.497  -5.402  1.00 30.35           C  
ATOM     86  C   GLU A 226      -0.021  25.569  -4.682  1.00 28.40           C  
ATOM     87  O   GLU A 226       0.336  24.861  -3.735  1.00 24.54           O  
ATOM     88  CB  GLU A 226       0.785  27.950  -5.016  1.00 34.89           C  
ATOM     89  CG  GLU A 226       0.895  28.257  -3.530  1.00 42.09           C  
ATOM     90  CD  GLU A 226       2.236  27.845  -2.919  1.00 46.58           C  
ATOM     91  OE1 GLU A 226       3.276  27.983  -3.613  1.00 50.75           O  
ATOM     92  OE2 GLU A 226       2.241  27.383  -1.743  1.00 46.95           O  
ATOM     93  N   TRP A 227      -1.259  25.551  -5.191  1.00 24.45           N  
ATOM     94  CA  TRP A 227      -2.335  24.727  -4.649  1.00 23.16           C  
ATOM     95  C   TRP A 227      -1.948  23.276  -4.720  1.00 22.47           C  
ATOM     96  O   TRP A 227      -2.009  22.581  -3.698  1.00 25.91           O  
ATOM     97  CB  TRP A 227      -3.656  24.982  -5.391  1.00 23.10           C  
ATOM     98  CG  TRP A 227      -4.714  24.025  -5.032  1.00 22.28           C  
ATOM     99  CD1 TRP A 227      -5.503  24.045  -3.920  1.00 23.36           C  
ATOM    100  CD2 TRP A 227      -5.086  22.863  -5.777  1.00 22.97           C  
ATOM    101  NE1 TRP A 227      -6.361  22.959  -3.937  1.00 24.24           N  
ATOM    102  CE2 TRP A 227      -6.122  22.220  -5.064  1.00 22.80           C  
ATOM    103  CE3 TRP A 227      -4.633  22.290  -6.968  1.00 22.62           C  
ATOM    104  CZ2 TRP A 227      -6.719  21.043  -5.521  1.00 23.09           C  
ATOM    105  CZ3 TRP A 227      -5.233  21.133  -7.423  1.00 24.58           C  
ATOM    106  CH2 TRP A 227      -6.262  20.516  -6.698  1.00 22.46           C  
ATOM    107  N   GLN A 228      -1.494  22.822  -5.888  1.00 23.41           N  
ATOM    108  CA  GLN A 228      -1.133  21.425  -6.068  1.00 24.78           C  
ATOM    109  C   GLN A 228       0.050  20.991  -5.187  1.00 28.96           C  
ATOM    110  O   GLN A 228       0.043  19.874  -4.658  1.00 28.04           O  
ATOM    111  CB  GLN A 228      -0.837  21.111  -7.519  1.00 25.04           C  
ATOM    112  CG  GLN A 228      -0.888  19.633  -7.838  1.00 26.30           C  
ATOM    113  CD  GLN A 228      -0.116  19.309  -9.108  1.00 28.32           C  
ATOM    114  OE1 GLN A 228      -0.298  19.959 -10.124  1.00 27.38           O  
ATOM    115  NE2 GLN A 228       0.747  18.300  -9.052  1.00 29.54           N  
ATOM    116  N   SER A 229       1.012  21.892  -4.975  1.00 30.16           N  
ATOM    117  CA  SER A 229       2.198  21.569  -4.169  1.00 32.94           C  
ATOM    118  C   SER A 229       1.853  21.070  -2.763  1.00 34.82           C  
ATOM    119  O   SER A 229       2.619  20.301  -2.196  1.00 36.34           O  
ATOM    120  CB  SER A 229       3.159  22.765  -4.096  1.00 33.17           C  
ATOM    121  OG  SER A 229       2.658  23.773  -3.233  1.00 33.42           O  
ATOM    122  N   HIS A 230       0.698  21.479  -2.229  1.00 35.26           N  
ATOM    123  CA  HIS A 230       0.232  21.085  -0.897  1.00 36.60           C  
ATOM    124  C   HIS A 230      -0.666  19.840  -0.871  1.00 38.27           C  
ATOM    125  O   HIS A 230      -1.256  19.502   0.156  1.00 39.90           O  
ATOM    126  CB  HIS A 230      -0.431  22.291  -0.212  1.00 38.71           C  
ATOM    127  CG  HIS A 230       0.474  23.478  -0.147  1.00 41.70           C  
ATOM    128  ND1 HIS A 230       1.702  23.437   0.478  1.00 47.06           N  
ATOM    129  CD2 HIS A 230       0.375  24.710  -0.692  1.00 42.85           C  
ATOM    130  CE1 HIS A 230       2.307  24.603   0.338  1.00 44.45           C  
ATOM    131  NE2 HIS A 230       1.521  25.392  -0.367  1.00 43.56           N  
ATOM    132  N   ILE A 231      -0.700  19.104  -1.976  1.00 37.54           N  
ATOM    133  CA  ILE A 231      -1.451  17.877  -2.042  1.00 38.82           C  
ATOM    134  C   ILE A 231      -0.511  16.687  -2.059  1.00 39.89           C  
ATOM    135  O   ILE A 231       0.314  16.524  -2.967  1.00 35.74           O  
ATOM    136  CB  ILE A 231      -2.361  17.859  -3.260  1.00 36.85           C  
ATOM    137  CG1 ILE A 231      -3.330  19.032  -3.165  1.00 38.61           C  
ATOM    138  CG2 ILE A 231      -3.121  16.545  -3.363  1.00 38.22           C  
ATOM    139  CD1 ILE A 231      -3.957  19.355  -4.484  1.00 41.19           C  
ATOM    140  N   GLU A 232      -0.707  15.833  -1.063  1.00 40.71           N  
ATOM    141  CA  GLU A 232       0.050  14.609  -0.905  1.00 41.91           C  
ATOM    142  C   GLU A 232      -0.520  13.531  -1.820  1.00 40.41           C  
ATOM    143  O   GLU A 232      -1.734  13.331  -1.878  1.00 41.19           O  
ATOM    144  CB  GLU A 232      -0.044  14.180   0.565  1.00 47.45           C  
ATOM    145  CG  GLU A 232       1.033  13.219   1.034  1.00 54.87           C  
ATOM    146  CD  GLU A 232       1.222  13.210   2.555  1.00 59.09           C  
ATOM    147  OE1 GLU A 232       1.017  14.250   3.231  1.00 58.83           O  
ATOM    148  OE2 GLU A 232       1.598  12.146   3.085  1.00 73.80           O  
ATOM    149  N   GLY A 233       0.353  12.847  -2.544  1.00 37.17           N  
ATOM    150  CA  GLY A 233      -0.048  11.661  -3.307  1.00 39.06           C  
ATOM    151  C   GLY A 233      -0.790  11.986  -4.585  1.00 37.77           C  
ATOM    152  O   GLY A 233      -1.592  11.195  -5.068  1.00 37.43           O  
ATOM    153  N   TRP A 234      -0.481  13.142  -5.152  1.00 37.38           N  
ATOM    154  CA  TRP A 234      -1.014  13.535  -6.444  1.00 34.74           C  
ATOM    155  C   TRP A 234      -0.868  12.435  -7.502  1.00 39.01           C  
ATOM    156  O   TRP A 234       0.212  11.839  -7.663  1.00 38.13           O  
ATOM    157  CB  TRP A 234      -0.322  14.819  -6.916  1.00 33.01           C  
ATOM    158  CG  TRP A 234      -0.950  15.338  -8.160  1.00 31.64           C  
ATOM    159  CD1 TRP A 234      -0.557  15.099  -9.428  1.00 31.88           C  
ATOM    160  CD2 TRP A 234      -2.121  16.129  -8.242  1.00 29.10           C  
ATOM    161  NE1 TRP A 234      -1.381  15.733 -10.312  1.00 31.88           N  
ATOM    162  CE2 TRP A 234      -2.370  16.361  -9.607  1.00 29.30           C  
ATOM    163  CE3 TRP A 234      -2.979  16.684  -7.293  1.00 30.09           C  
ATOM    164  CZ2 TRP A 234      -3.444  17.116 -10.058  1.00 28.61           C  
ATOM    165  CZ3 TRP A 234      -4.062  17.441  -7.747  1.00 27.52           C  
ATOM    166  CH2 TRP A 234      -4.269  17.656  -9.116  1.00 28.38           C  
ATOM    167  N   GLU A 235      -1.948  12.158  -8.223  1.00 35.53           N  
ATOM    168  CA  GLU A 235      -1.903  11.197  -9.320  1.00 38.40           C  
ATOM    169  C   GLU A 235      -2.223  11.889 -10.630  1.00 38.08           C  
ATOM    170  O   GLU A 235      -3.024  12.824 -10.670  1.00 31.41           O  
ATOM    171  CB  GLU A 235      -2.879  10.046  -9.077  1.00 40.10           C  
ATOM    172  CG  GLU A 235      -2.626   9.327  -7.767  1.00 43.36           C  
ATOM    173  CD  GLU A 235      -3.613   8.215  -7.479  1.00 44.58           C  
ATOM    174  OE1 GLU A 235      -4.373   7.835  -8.390  1.00 46.16           O  
ATOM    175  OE2 GLU A 235      -3.639   7.733  -6.324  1.00 49.42           O  
ATOM    176  N   GLY A 236      -1.575  11.430 -11.691  1.00 35.10           N  
ATOM    177  CA  GLY A 236      -1.775  11.964 -13.025  1.00 35.52           C  
ATOM    178  C   GLY A 236      -0.987  13.232 -13.285  1.00 33.55           C  
ATOM    179  O   GLY A 236      -0.175  13.673 -12.466  1.00 35.32           O  
ATOM    180  N   SER A 237      -1.238  13.819 -14.440  1.00 33.32           N  
ATOM    181  CA  SER A 237      -0.509  14.990 -14.882  1.00 34.69           C  
ATOM    182  C   SER A 237      -0.734  16.196 -13.949  1.00 31.86           C  
ATOM    183  O   SER A 237      -1.701  16.244 -13.194  1.00 26.78           O  
ATOM    184  CB  SER A 237      -0.877  15.343 -16.322  1.00 38.62           C  
ATOM    185  OG  SER A 237      -2.289  15.345 -16.509  1.00 45.36           O  
ATOM    186  N   ASN A 238       0.194  17.145 -13.987  1.00 29.40           N  
ATOM    187  CA  ASN A 238       0.078  18.319 -13.149  1.00 32.14           C  
ATOM    188  C   ASN A 238      -1.153  19.122 -13.543  1.00 28.50           C  
ATOM    189  O   ASN A 238      -1.621  19.041 -14.674  1.00 27.66           O  
ATOM    190  CB  ASN A 238       1.348  19.166 -13.194  1.00 34.68           C  
ATOM    191  CG  ASN A 238       2.531  18.455 -12.559  1.00 38.43           C  
ATOM    192  OD1 ASN A 238       2.379  17.552 -11.709  1.00 35.00           O  
ATOM    193  ND2 ASN A 238       3.726  18.837 -12.990  1.00 41.84           N  
ATOM    194  N   ILE A 239      -1.693  19.862 -12.575  1.00 27.39           N  
ATOM    195  CA  ILE A 239      -3.000  20.516 -12.731  1.00 26.92           C  
ATOM    196  C   ILE A 239      -2.958  21.491 -13.899  1.00 27.64           C  
ATOM    197  O   ILE A 239      -3.924  21.590 -14.663  1.00 26.98           O  
ATOM    198  CB  ILE A 239      -3.477  21.191 -11.394  1.00 27.48           C  
ATOM    199  CG1 ILE A 239      -4.913  21.716 -11.508  1.00 28.87           C  
ATOM    200  CG2 ILE A 239      -2.555  22.304 -10.947  1.00 26.24           C  
ATOM    201  CD1 ILE A 239      -5.952  20.651 -11.334  1.00 32.22           C  
ATOM    202  N   THR A 240      -1.832  22.186 -14.052  1.00 27.90           N  
ATOM    203  CA  THR A 240      -1.676  23.178 -15.133  1.00 31.37           C  
ATOM    204  C   THR A 240      -1.491  22.612 -16.539  1.00 31.34           C  
ATOM    205  O   THR A 240      -1.469  23.390 -17.481  1.00 32.41           O  
ATOM    206  CB  THR A 240      -0.505  24.136 -14.882  1.00 30.17           C  
ATOM    207  OG1 THR A 240       0.665  23.370 -14.599  1.00 28.57           O  
ATOM    208  CG2 THR A 240      -0.797  25.044 -13.744  1.00 31.01           C  
ATOM    209  N   ASP A 241      -1.325  21.304 -16.681  1.00 30.95           N  
ATOM    210  CA  ASP A 241      -1.335  20.673 -17.993  1.00 33.97           C  
ATOM    211  C   ASP A 241      -2.700  20.741 -18.623  1.00 34.84           C  
ATOM    212  O   ASP A 241      -2.781  20.728 -19.821  1.00 30.49           O  
ATOM    213  CB  ASP A 241      -1.028  19.182 -17.916  1.00 37.56           C  
ATOM    214  CG  ASP A 241       0.439  18.879 -17.825  1.00 44.26           C  
ATOM    215  OD1 ASP A 241       1.226  19.783 -17.485  1.00 47.99           O  
ATOM    216  OD2 ASP A 241       0.804  17.703 -18.087  1.00 49.45           O  
ATOM    217  N   THR A 242      -3.761  20.713 -17.802  1.00 31.26           N  
ATOM    218  CA  THR A 242      -5.158  20.646 -18.289  1.00 31.31           C  
ATOM    219  C   THR A 242      -6.075  21.813 -17.860  1.00 28.39           C  
ATOM    220  O   THR A 242      -7.159  21.991 -18.433  1.00 29.13           O  
ATOM    221  CB  THR A 242      -5.819  19.331 -17.794  1.00 30.98           C  
ATOM    222  OG1 THR A 242      -5.677  19.216 -16.372  1.00 29.77           O  
ATOM    223  CG2 THR A 242      -5.155  18.121 -18.430  1.00 33.92           C  
ATOM    224  N   CYS A 243      -5.656  22.589 -16.862  1.00 26.74           N  
ATOM    225  CA  CYS A 243      -6.520  23.523 -16.159  1.00 26.66           C  
ATOM    226  C   CYS A 243      -5.881  24.895 -16.092  1.00 28.03           C  
ATOM    227  O   CYS A 243      -4.657  25.016 -16.146  1.00 28.40           O  
ATOM    228  CB  CYS A 243      -6.796  23.015 -14.732  1.00 26.78           C  
ATOM    229  SG  CYS A 243      -7.441  21.325 -14.641  1.00 26.17           S  
ATOM    230  N   THR A 244      -6.724  25.912 -15.983  1.00 26.65           N  
ATOM    231  CA  THR A 244      -6.307  27.311 -15.876  1.00 28.70           C  
ATOM    232  C   THR A 244      -6.921  28.057 -14.719  1.00 28.45           C  
ATOM    233  O   THR A 244      -6.369  29.096 -14.308  1.00 30.93           O  
ATOM    234  CB  THR A 244      -6.641  28.090 -17.166  1.00 31.57           C  
ATOM    235  OG1 THR A 244      -8.072  28.140 -17.355  1.00 33.12           O  
ATOM    236  CG2 THR A 244      -5.940  27.433 -18.395  1.00 32.66           C  
ATOM    237  N   GLU A 245      -8.060  27.591 -14.184  1.00 25.20           N  
ATOM    238  CA  GLU A 245      -8.662  28.250 -13.045  1.00 26.48           C  
ATOM    239  C   GLU A 245      -9.584  27.328 -12.297  1.00 25.92           C  
ATOM    240  O   GLU A 245     -10.119  26.393 -12.878  1.00 24.51           O  
ATOM    241  CB  GLU A 245      -9.475  29.462 -13.472  1.00 30.28           C  
ATOM    242  CG  GLU A 245     -10.592  29.136 -14.431  1.00 31.95           C  
ATOM    243  CD  GLU A 245     -11.398  30.358 -14.819  1.00 37.13           C  
ATOM    244  OE1 GLU A 245     -11.386  31.391 -14.115  1.00 42.54           O  
ATOM    245  OE2 GLU A 245     -12.049  30.259 -15.855  1.00 43.98           O  
ATOM    246  N   MET A 246      -9.787  27.656 -11.030  1.00 24.21           N  
ATOM    247  CA  MET A 246     -10.680  26.938 -10.158  1.00 24.56           C  
ATOM    248  C   MET A 246     -12.038  27.575 -10.288  1.00 26.80           C  
ATOM    249  O   MET A 246     -12.161  28.786 -10.190  1.00 28.30           O  
ATOM    250  CB  MET A 246     -10.253  27.026  -8.707  1.00 25.57           C  
ATOM    251  CG  MET A 246     -11.040  26.047  -7.832  1.00 25.81           C  
ATOM    252  SD  MET A 246     -10.507  26.088  -6.130  1.00 30.65           S  
ATOM    253  CE  MET A 246     -11.241  27.693  -5.692  1.00 30.01           C  
ATOM    254  N   LEU A 247     -13.061  26.763 -10.520  1.00 23.49           N  
ATOM    255  CA  LEU A 247     -14.402  27.262 -10.697  1.00 23.49           C  
ATOM    256  C   LEU A 247     -15.264  27.106  -9.470  1.00 24.11           C  
ATOM    257  O   LEU A 247     -16.218  27.877  -9.287  1.00 22.68           O  
ATOM    258  CB  LEU A 247     -15.059  26.546 -11.875  1.00 23.71           C  
ATOM    259  CG  LEU A 247     -14.276  26.655 -13.183  1.00 25.28           C  
ATOM    260  CD1 LEU A 247     -14.782  25.637 -14.186  1.00 25.81           C  
ATOM    261  CD2 LEU A 247     -14.385  28.082 -13.715  1.00 27.01           C  
ATOM    262  N   MET A 248     -14.967  26.115  -8.635  1.00 22.52           N  
ATOM    263  CA  MET A 248     -15.786  25.848  -7.464  1.00 25.53           C  
ATOM    264  C   MET A 248     -15.021  24.972  -6.511  1.00 23.57           C  
ATOM    265  O   MET A 248     -14.294  24.084  -6.920  1.00 21.66           O  
ATOM    266  CB  MET A 248     -17.109  25.148  -7.875  1.00 27.21           C  
ATOM    267  CG  MET A 248     -18.024  24.674  -6.753  1.00 29.62           C  
ATOM    268  SD  MET A 248     -18.906  26.041  -6.001  1.00 34.00           S  
ATOM    269  CE  MET A 248     -19.816  25.321  -4.630  1.00 36.50           C  
ATOM    270  N   CYS A 249     -15.195  25.217  -5.220  1.00 23.96           N  
ATOM    271  CA  CYS A 249     -14.663  24.301  -4.226  1.00 24.51           C  
ATOM    272  C   CYS A 249     -15.557  24.275  -3.018  1.00 25.18           C  
ATOM    273  O   CYS A 249     -16.383  25.152  -2.849  1.00 27.88           O  
ATOM    274  CB  CYS A 249     -13.226  24.609  -3.875  1.00 26.32           C  
ATOM    275  SG  CYS A 249     -12.951  26.155  -2.983  1.00 27.90           S  
ATOM    276  N   GLY A 250     -15.416  23.235  -2.221  1.00 26.79           N  
ATOM    277  CA  GLY A 250     -16.290  23.048  -1.087  1.00 29.77           C  
ATOM    278  C   GLY A 250     -16.134  21.698  -0.458  1.00 28.87           C  
ATOM    279  O   GLY A 250     -15.631  20.763  -1.070  1.00 28.49           O  
ATOM    280  N   VAL A 251     -16.570  21.614   0.790  1.00 28.28           N  
ATOM    281  CA  VAL A 251     -16.551  20.378   1.544  1.00 31.79           C  
ATOM    282  C   VAL A 251     -17.874  19.676   1.229  1.00 30.16           C  
ATOM    283  O   VAL A 251     -18.903  20.314   1.230  1.00 31.95           O  
ATOM    284  CB  VAL A 251     -16.444  20.644   3.057  1.00 34.56           C  
ATOM    285  CG1 VAL A 251     -16.461  19.332   3.822  1.00 38.29           C  
ATOM    286  CG2 VAL A 251     -15.168  21.436   3.355  1.00 33.97           C  
ATOM    287  N   LEU A 252     -17.802  18.394   0.891  1.00 30.95           N  
ATOM    288  CA  LEU A 252     -18.990  17.584   0.636  1.00 30.94           C  
ATOM    289  C   LEU A 252     -18.823  16.259   1.304  1.00 29.67           C  
ATOM    290  O   LEU A 252     -17.701  15.787   1.505  1.00 32.11           O  
ATOM    291  CB  LEU A 252     -19.190  17.340  -0.857  1.00 29.41           C  
ATOM    292  CG  LEU A 252     -19.449  18.569  -1.720  1.00 29.47           C  
ATOM    293  CD1 LEU A 252     -19.370  18.171  -3.194  1.00 29.56           C  
ATOM    294  CD2 LEU A 252     -20.811  19.172  -1.418  1.00 28.85           C  
ATOM    295  N   LEU A 253     -19.949  15.639   1.623  1.00 28.52           N  
ATOM    296  CA  LEU A 253     -19.936  14.276   2.102  1.00 29.25           C  
ATOM    297  C   LEU A 253     -19.966  13.369   0.898  1.00 27.37           C  
ATOM    298  O   LEU A 253     -20.725  13.628  -0.029  1.00 29.34           O  
ATOM    299  CB  LEU A 253     -21.149  14.055   3.006  1.00 32.15           C  
ATOM    300  CG  LEU A 253     -21.170  14.854   4.312  1.00 35.81           C  
ATOM    301  CD1 LEU A 253     -22.515  14.647   5.021  1.00 38.61           C  
ATOM    302  CD2 LEU A 253     -20.038  14.403   5.234  1.00 38.27           C  
ATOM    303  N   LYS A 254     -19.115  12.344   0.884  1.00 25.48           N  
ATOM    304  CA  LYS A 254     -18.998  11.404  -0.207  1.00 27.15           C  
ATOM    305  C   LYS A 254     -19.314  10.001   0.299  1.00 30.79           C  
ATOM    306  O   LYS A 254     -18.702   9.569   1.273  1.00 31.98           O  
ATOM    307  CB  LYS A 254     -17.590  11.399  -0.749  1.00 27.83           C  
ATOM    308  CG  LYS A 254     -17.323  10.339  -1.807  1.00 29.46           C  
ATOM    309  CD  LYS A 254     -16.049  10.606  -2.587  1.00 31.91           C  
ATOM    310  CE  LYS A 254     -15.732   9.501  -3.581  1.00 36.26           C  
ATOM    311  NZ  LYS A 254     -15.206   8.279  -2.915  1.00 39.39           N  
ATOM    312  N   ILE A 255     -20.236   9.309  -0.372  1.00 31.48           N  
ATOM    313  CA  ILE A 255     -20.586   7.911  -0.083  1.00 35.44           C  
ATOM    314  C   ILE A 255     -20.061   7.060  -1.217  1.00 41.83           C  
ATOM    315  O   ILE A 255     -20.549   7.180  -2.345  1.00 43.48           O  
ATOM    316  CB  ILE A 255     -22.124   7.660  -0.056  1.00 34.62           C  
ATOM    317  CG1 ILE A 255     -22.856   8.666   0.840  1.00 33.67           C  
ATOM    318  CG2 ILE A 255     -22.398   6.223   0.406  1.00 35.80           C  
ATOM    319  CD1 ILE A 255     -24.374   8.583   0.774  1.00 32.73           C  
ATOM    320  N   SER A 256     -19.110   6.176  -0.946  1.00 45.75           N  
ATOM    321  CA  SER A 256     -18.635   5.250  -1.990  1.00 54.75           C  
ATOM    322  C   SER A 256     -18.522   3.831  -1.429  1.00 61.21           C  
ATOM    323  O   SER A 256     -17.793   3.597  -0.463  1.00 66.61           O  
ATOM    324  CB  SER A 256     -17.305   5.725  -2.574  1.00 57.51           C  
ATOM    325  OG  SER A 256     -16.560   6.445  -1.602  1.00 65.30           O  
ATOM    326  N   SER A 257     -19.263   2.906  -2.044  1.00 67.32           N  
ATOM    327  CA  SER A 257     -19.413   1.521  -1.572  1.00 72.66           C  
ATOM    328  C   SER A 257     -19.821   1.455  -0.083  1.00 75.49           C  
ATOM    329  O   SER A 257     -19.313   0.624   0.673  1.00 72.55           O  
ATOM    330  CB  SER A 257     -18.148   0.693  -1.873  1.00 69.12           C  
ATOM    331  OG  SER A 257     -17.030   1.125  -1.117  1.00 71.80           O  
ATOM    332  N   GLY A 258     -20.731   2.360   0.307  1.00 75.67           N  
ATOM    333  CA  GLY A 258     -21.315   2.421   1.656  1.00 71.73           C  
ATOM    334  C   GLY A 258     -20.555   3.122   2.771  1.00 70.28           C  
ATOM    335  O   GLY A 258     -21.019   3.151   3.914  1.00 71.52           O  
ATOM    336  N   ASN A 259     -19.399   3.696   2.443  1.00 68.41           N  
ATOM    337  CA  ASN A 259     -18.552   4.399   3.411  1.00 66.43           C  
ATOM    338  C   ASN A 259     -18.798   5.885   3.231  1.00 62.61           C  
ATOM    339  O   ASN A 259     -18.632   6.395   2.124  1.00 65.11           O  
ATOM    340  CB  ASN A 259     -17.080   4.062   3.156  1.00 65.77           C  
ATOM    341  CG  ASN A 259     -16.859   2.568   3.004  1.00 68.85           C  
ATOM    342  OD1 ASN A 259     -16.927   1.828   3.987  1.00 67.96           O  
ATOM    343  ND2 ASN A 259     -16.652   2.110   1.768  1.00 66.97           N  
ATOM    344  N   ILE A 260     -19.183   6.569   4.309  1.00 59.38           N  
ATOM    345  CA  ILE A 260     -19.516   8.000   4.247  1.00 55.57           C  
ATOM    346  C   ILE A 260     -18.413   8.853   4.886  1.00 56.05           C  
ATOM    347  O   ILE A 260     -18.120   8.690   6.065  1.00 53.65           O  
ATOM    348  CB  ILE A 260     -20.889   8.314   4.861  1.00 55.51           C  
ATOM    349  CG1 ILE A 260     -21.187   9.816   4.760  1.00 56.52           C  
ATOM    350  CG2 ILE A 260     -21.012   7.833   6.302  1.00 58.18           C  
ATOM    351  CD1 ILE A 260     -22.668  10.118   4.698  1.00 56.75           C  
ATOM    352  N   GLN A 261     -17.793   9.739   4.095  1.00 51.23           N  
ATOM    353  CA  GLN A 261     -16.664  10.573   4.552  1.00 50.17           C  
ATOM    354  C   GLN A 261     -16.726  11.976   3.980  1.00 44.31           C  
ATOM    355  O   GLN A 261     -17.229  12.178   2.883  1.00 39.50           O  
ATOM    356  CB  GLN A 261     -15.297   9.991   4.160  1.00 54.75           C  
ATOM    357  CG  GLN A 261     -15.097   8.490   4.333  1.00 60.52           C  
ATOM    358  CD  GLN A 261     -15.095   7.697   3.031  1.00 62.39           C  
ATOM    359  OE1 GLN A 261     -14.501   6.626   2.985  1.00 68.06           O  
ATOM    360  NE2 GLN A 261     -15.753   8.202   1.975  1.00 66.67           N  
ATOM    361  N   GLU A 262     -16.172  12.928   4.725  1.00 41.39           N  
ATOM    362  CA  GLU A 262     -16.045  14.310   4.280  1.00 41.60           C  
ATOM    363  C   GLU A 262     -14.901  14.394   3.301  1.00 37.19           C  
ATOM    364  O   GLU A 262     -13.833  13.847   3.548  1.00 35.60           O  
ATOM    365  CB  GLU A 262     -15.754  15.261   5.438  1.00 44.27           C  
ATOM    366  CG  GLU A 262     -16.998  15.809   6.116  1.00 49.00           C  
ATOM    367  CD  GLU A 262     -16.688  16.958   7.056  1.00 52.85           C  
ATOM    368  OE1 GLU A 262     -15.629  17.612   6.895  1.00 59.12           O  
ATOM    369  OE2 GLU A 262     -17.511  17.210   7.958  1.00 58.39           O  
ATOM    370  N   ARG A 263     -15.135  15.051   2.176  1.00 34.43           N  
ATOM    371  CA  ARG A 263     -14.063  15.305   1.206  1.00 32.87           C  
ATOM    372  C   ARG A 263     -14.123  16.746   0.801  1.00 30.87           C  
ATOM    373  O   ARG A 263     -15.173  17.393   0.922  1.00 33.09           O  
ATOM    374  CB  ARG A 263     -14.206  14.422  -0.019  1.00 33.21           C  
ATOM    375  CG  ARG A 263     -14.053  12.940   0.230  1.00 35.64           C  
ATOM    376  CD  ARG A 263     -12.603  12.575   0.323  1.00 35.36           C  
ATOM    377  NE  ARG A 263     -12.323  11.207   0.728  1.00 38.13           N  
ATOM    378  CZ  ARG A 263     -12.244  10.765   1.987  1.00 39.28           C  
ATOM    379  NH1 ARG A 263     -12.511  11.554   3.019  1.00 41.76           N  
ATOM    380  NH2 ARG A 263     -11.911   9.501   2.210  1.00 40.46           N  
ATOM    381  N   VAL A 264     -12.987  17.259   0.335  1.00 29.06           N  
ATOM    382  CA  VAL A 264     -12.930  18.582  -0.232  1.00 29.37           C  
ATOM    383  C   VAL A 264     -12.884  18.391  -1.737  1.00 26.01           C  
ATOM    384  O   VAL A 264     -11.993  17.722  -2.250  1.00 25.35           O  
ATOM    385  CB  VAL A 264     -11.699  19.396   0.248  1.00 32.87           C  
ATOM    386  CG1 VAL A 264     -11.782  20.803  -0.275  1.00 32.89           C  
ATOM    387  CG2 VAL A 264     -11.646  19.440   1.774  1.00 38.62           C  
ATOM    388  N   PHE A 265     -13.835  19.002  -2.427  1.00 23.99           N  
ATOM    389  CA  PHE A 265     -13.923  18.892  -3.868  1.00 24.14           C  
ATOM    390  C   PHE A 265     -13.495  20.225  -4.494  1.00 22.84           C  
ATOM    391  O   PHE A 265     -13.882  21.298  -4.014  1.00 21.85           O  
ATOM    392  CB  PHE A 265     -15.347  18.575  -4.321  1.00 23.71           C  
ATOM    393  CG  PHE A 265     -15.731  17.122  -4.192  1.00 24.94           C  
ATOM    394  CD1 PHE A 265     -16.077  16.587  -2.951  1.00 25.25           C  
ATOM    395  CD2 PHE A 265     -15.796  16.304  -5.309  1.00 25.03           C  
ATOM    396  CE1 PHE A 265     -16.473  15.253  -2.837  1.00 24.58           C  
ATOM    397  CE2 PHE A 265     -16.183  14.969  -5.195  1.00 25.95           C  
ATOM    398  CZ  PHE A 265     -16.492  14.445  -3.948  1.00 25.12           C  
ATOM    399  N   PHE A 266     -12.734  20.118  -5.576  1.00 21.90           N  
ATOM    400  CA  PHE A 266     -12.276  21.259  -6.362  1.00 22.28           C  
ATOM    401  C   PHE A 266     -12.632  21.021  -7.818  1.00 22.02           C  
ATOM    402  O   PHE A 266     -12.167  20.049  -8.418  1.00 22.23           O  
ATOM    403  CB  PHE A 266     -10.768  21.387  -6.255  1.00 22.88           C  
ATOM    404  CG  PHE A 266     -10.268  21.506  -4.846  1.00 24.30           C  
ATOM    405  CD1 PHE A 266      -9.975  20.370  -4.090  1.00 25.88           C  
ATOM    406  CD2 PHE A 266     -10.086  22.761  -4.270  1.00 26.62           C  
ATOM    407  CE1 PHE A 266      -9.512  20.498  -2.778  1.00 27.00           C  
ATOM    408  CE2 PHE A 266      -9.633  22.893  -2.966  1.00 26.89           C  
ATOM    409  CZ  PHE A 266      -9.353  21.755  -2.219  1.00 26.41           C  
ATOM    410  N   LEU A 267     -13.438  21.916  -8.385  1.00 20.96           N  
ATOM    411  CA  LEU A 267     -13.733  21.899  -9.804  1.00 20.17           C  
ATOM    412  C   LEU A 267     -12.914  22.975 -10.526  1.00 20.26           C  
ATOM    413  O   LEU A 267     -12.979  24.174 -10.176  1.00 20.04           O  
ATOM    414  CB  LEU A 267     -15.210  22.132 -10.040  1.00 20.91           C  
ATOM    415  CG  LEU A 267     -15.676  22.149 -11.487  1.00 21.50           C  
ATOM    416  CD1 LEU A 267     -15.543  20.766 -12.133  1.00 21.92           C  
ATOM    417  CD2 LEU A 267     -17.095  22.650 -11.577  1.00 21.15           C  
ATOM    418  N   PHE A 268     -12.179  22.535 -11.543  1.00 19.63           N  
ATOM    419  CA  PHE A 268     -11.429  23.405 -12.418  1.00 21.03           C  
ATOM    420  C   PHE A 268     -12.016  23.281 -13.830  1.00 23.68           C  
ATOM    421  O   PHE A 268     -12.803  22.386 -14.096  1.00 23.40           O  
ATOM    422  CB  PHE A 268      -9.963  22.983 -12.443  1.00 20.53           C  
ATOM    423  CG  PHE A 268      -9.316  22.919 -11.089  1.00 20.82           C  
ATOM    424  CD1 PHE A 268      -9.371  21.754 -10.330  1.00 20.19           C  
ATOM    425  CD2 PHE A 268      -8.634  24.019 -10.571  1.00 22.10           C  
ATOM    426  CE1 PHE A 268      -8.774  21.684  -9.099  1.00 21.70           C  
ATOM    427  CE2 PHE A 268      -8.024  23.953  -9.319  1.00 22.80           C  
ATOM    428  CZ  PHE A 268      -8.101  22.775  -8.580  1.00 22.02           C  
ATOM    429  N   ASP A 269     -11.626  24.154 -14.749  1.00 22.64           N  
ATOM    430  CA  ASP A 269     -11.896  23.855 -16.164  1.00 24.37           C  
ATOM    431  C   ASP A 269     -11.224  22.534 -16.537  1.00 24.65           C  
ATOM    432  O   ASP A 269     -10.051  22.360 -16.260  1.00 25.95           O  
ATOM    433  CB  ASP A 269     -11.498  25.004 -17.114  1.00 27.42           C  
ATOM    434  CG  ASP A 269     -10.038  25.487 -16.935  1.00 30.29           C  
ATOM    435  OD1 ASP A 269      -9.481  25.445 -15.823  1.00 28.00           O  
ATOM    436  OD2 ASP A 269      -9.458  25.946 -17.932  1.00 30.80           O  
ATOM    437  N   ASN A 270     -11.999  21.582 -17.059  1.00 23.45           N  
ATOM    438  CA  ASN A 270     -11.543  20.278 -17.483  1.00 24.66           C  
ATOM    439  C   ASN A 270     -11.319  19.222 -16.422  1.00 23.90           C  
ATOM    440  O   ASN A 270     -11.044  18.092 -16.786  1.00 23.90           O  
ATOM    441  CB  ASN A 270     -10.279  20.383 -18.340  1.00 27.00           C  
ATOM    442  CG  ASN A 270     -10.505  21.235 -19.539  1.00 30.05           C  
ATOM    443  OD1 ASN A 270     -11.334  20.909 -20.348  1.00 32.78           O  
ATOM    444  ND2 ASN A 270      -9.819  22.364 -19.628  1.00 31.50           N  
ATOM    445  N   LEU A 271     -11.429  19.548 -15.130  1.00 22.53           N  
ATOM    446  CA  LEU A 271     -11.075  18.567 -14.089  1.00 22.33           C  
ATOM    447  C   LEU A 271     -11.793  18.741 -12.766  1.00 22.28           C  
ATOM    448  O   LEU A 271     -11.861  19.867 -12.214  1.00 21.92           O  
ATOM    449  CB  LEU A 271      -9.568  18.592 -13.807  1.00 23.44           C  
ATOM    450  CG  LEU A 271      -9.023  17.381 -13.061  1.00 24.11           C  
ATOM    451  CD1 LEU A 271      -8.993  16.170 -13.986  1.00 25.47           C  
ATOM    452  CD2 LEU A 271      -7.616  17.658 -12.546  1.00 25.62           C  
ATOM    453  N   LEU A 272     -12.262  17.612 -12.222  1.00 21.23           N  
ATOM    454  CA  LEU A 272     -12.710  17.547 -10.828  1.00 21.09           C  
ATOM    455  C   LEU A 272     -11.695  16.779 -10.024  1.00 22.06           C  
ATOM    456  O   LEU A 272     -11.257  15.734 -10.464  1.00 22.94           O  
ATOM    457  CB  LEU A 272     -14.057  16.862 -10.716  1.00 21.29           C  
ATOM    458  CG  LEU A 272     -14.651  16.816  -9.314  1.00 22.58           C  
ATOM    459  CD1 LEU A 272     -15.130  18.202  -8.937  1.00 22.79           C  
ATOM    460  CD2 LEU A 272     -15.783  15.784  -9.216  1.00 23.52           C  
ATOM    461  N   VAL A 273     -11.317  17.326  -8.871  1.00 20.81           N  
ATOM    462  CA  VAL A 273     -10.366  16.708  -7.966  1.00 22.14           C  
ATOM    463  C   VAL A 273     -11.001  16.681  -6.601  1.00 23.40           C  
ATOM    464  O   VAL A 273     -11.598  17.662  -6.178  1.00 24.53           O  
ATOM    465  CB  VAL A 273      -9.031  17.502  -7.896  1.00 23.49           C  
ATOM    466  CG1 VAL A 273      -8.029  16.845  -6.941  1.00 25.02           C  
ATOM    467  CG2 VAL A 273      -8.423  17.627  -9.275  1.00 24.33           C  
ATOM    468  N   TYR A 274     -10.866  15.565  -5.899  1.00 23.58           N  
ATOM    469  CA  TYR A 274     -11.276  15.499  -4.500  1.00 25.01           C  
ATOM    470  C   TYR A 274     -10.187  14.932  -3.634  1.00 26.76           C  
ATOM    471  O   TYR A 274      -9.361  14.117  -4.090  1.00 26.25           O  
ATOM    472  CB  TYR A 274     -12.576  14.733  -4.281  1.00 26.12           C  
ATOM    473  CG  TYR A 274     -12.650  13.376  -4.898  1.00 27.32           C  
ATOM    474  CD1 TYR A 274     -12.984  13.221  -6.219  1.00 28.50           C  
ATOM    475  CD2 TYR A 274     -12.440  12.221  -4.134  1.00 32.03           C  
ATOM    476  CE1 TYR A 274     -13.055  11.969  -6.800  1.00 28.96           C  
ATOM    477  CE2 TYR A 274     -12.521  10.963  -4.703  1.00 32.27           C  
ATOM    478  CZ  TYR A 274     -12.839  10.851  -6.037  1.00 33.00           C  
ATOM    479  OH  TYR A 274     -12.941   9.617  -6.630  1.00 35.44           O  
ATOM    480  N   CYS A 275     -10.181  15.411  -2.393  1.00 27.74           N  
ATOM    481  CA  CYS A 275      -9.092  15.152  -1.446  1.00 31.62           C  
ATOM    482  C   CYS A 275      -9.649  14.974  -0.045  1.00 33.58           C  
ATOM    483  O   CYS A 275     -10.744  15.472   0.259  1.00 33.47           O  
ATOM    484  CB  CYS A 275      -8.167  16.356  -1.369  1.00 30.58           C  
ATOM    485  SG  CYS A 275      -7.355  16.842  -2.891  1.00 35.13           S  
ATOM    486  N   LYS A 276      -8.876  14.314   0.818  1.00 38.79           N  
ATOM    487  CA  LYS A 276      -9.177  14.300   2.266  1.00 42.41           C  
ATOM    488  C   LYS A 276      -8.278  15.298   3.001  1.00 44.54           C  
ATOM    489  O   LYS A 276      -7.083  15.344   2.742  1.00 48.09           O  
ATOM    490  CB  LYS A 276      -9.028  12.895   2.856  1.00 47.32           C  
ATOM    491  CG  LYS A 276      -9.122  12.882   4.378  1.00 51.30           C  
ATOM    492  CD  LYS A 276      -9.557  11.557   4.955  1.00 56.22           C  
ATOM    493  CE  LYS A 276      -8.540  10.466   4.698  1.00 59.83           C  
ATOM    494  NZ  LYS A 276      -8.594   9.452   5.791  1.00 62.84           N  
ATOM    495  N   ARG A 277      -8.860  16.099   3.892  1.00 46.18           N  
ATOM    496  CA  ARG A 277      -8.100  17.025   4.752  1.00 54.93           C  
ATOM    497  C   ARG A 277      -7.191  16.292   5.759  1.00 61.75           C  
ATOM    498  O   ARG A 277      -7.107  15.060   5.767  1.00 63.83           O  
ATOM    499  CB  ARG A 277      -9.068  17.884   5.557  1.00 54.62           C  
ATOM    500  CG  ARG A 277      -9.718  19.006   4.791  1.00 58.09           C  
ATOM    501  CD  ARG A 277     -11.058  19.388   5.422  1.00 59.50           C  
ATOM    502  NE  ARG A 277     -11.290  20.829   5.448  1.00 58.51           N  
ATOM    503  CZ  ARG A 277     -12.381  21.405   5.947  1.00 61.71           C  
ATOM    504  NH1 ARG A 277     -13.374  20.672   6.462  1.00 62.84           N  
ATOM    505  NH2 ARG A 277     -12.487  22.732   5.926  1.00 61.63           N  
ATOM    506  N   LYS A 278      -6.500  17.067   6.595  1.00 70.84           N  
ATOM    507  CA  LYS A 278      -5.995  16.573   7.892  1.00 72.92           C  
ATOM    508  C   LYS A 278      -5.663  17.727   8.828  1.00 71.54           C  
ATOM    509  O   LYS A 278      -5.726  18.891   8.423  1.00 75.90           O  
ATOM    510  CB  LYS A 278      -4.785  15.645   7.720  1.00 73.75           C  
ATOM    511  CG  LYS A 278      -4.812  14.455   8.675  1.00 76.53           C  
ATOM    512  CD  LYS A 278      -4.415  13.142   8.002  1.00 79.35           C  
ATOM    513  CE  LYS A 278      -5.165  11.949   8.590  1.00 78.35           C  
ATOM    514  NZ  LYS A 278      -5.235  10.806   7.642  1.00 75.16           N  
ATOM    515  N   HIS A 292       1.814  19.550   3.529  1.00 71.52           N  
ATOM    516  CA  HIS A 292       0.746  18.759   2.933  1.00 70.36           C  
ATOM    517  C   HIS A 292      -0.541  18.766   3.767  1.00 70.22           C  
ATOM    518  O   HIS A 292      -0.708  17.954   4.673  1.00 72.56           O  
ATOM    519  CB  HIS A 292       1.202  17.313   2.707  1.00 70.54           C  
ATOM    520  CG  HIS A 292       2.122  17.124   1.538  1.00 72.53           C  
ATOM    521  ND1 HIS A 292       2.082  17.911   0.404  1.00 73.09           N  
ATOM    522  CD2 HIS A 292       3.085  16.199   1.313  1.00 73.79           C  
ATOM    523  CE1 HIS A 292       2.993  17.495  -0.457  1.00 72.89           C  
ATOM    524  NE2 HIS A 292       3.615  16.456   0.070  1.00 77.34           N  
ATOM    525  N   ARG A 293      -1.447  19.681   3.437  1.00 68.03           N  
ATOM    526  CA  ARG A 293      -2.757  19.765   4.077  1.00 67.46           C  
ATOM    527  C   ARG A 293      -3.747  18.691   3.558  1.00 61.15           C  
ATOM    528  O   ARG A 293      -4.436  18.035   4.348  1.00 57.98           O  
ATOM    529  CB  ARG A 293      -3.318  21.166   3.844  1.00 73.15           C  
ATOM    530  CG  ARG A 293      -4.673  21.433   4.471  1.00 77.24           C  
ATOM    531  CD  ARG A 293      -5.242  22.736   3.941  1.00 83.02           C  
ATOM    532  NE  ARG A 293      -4.671  23.894   4.613  1.00 85.66           N  
ATOM    533  CZ  ARG A 293      -5.017  24.326   5.829  1.00 87.73           C  
ATOM    534  NH1 ARG A 293      -5.941  23.692   6.563  1.00 84.44           N  
ATOM    535  NH2 ARG A 293      -4.419  25.408   6.326  1.00 89.23           N  
ATOM    536  N   TYR A 294      -3.824  18.530   2.237  1.00 53.35           N  
ATOM    537  CA  TYR A 294      -4.804  17.628   1.612  1.00 48.82           C  
ATOM    538  C   TYR A 294      -4.120  16.338   1.143  1.00 46.99           C  
ATOM    539  O   TYR A 294      -2.951  16.348   0.738  1.00 48.88           O  
ATOM    540  CB  TYR A 294      -5.571  18.333   0.452  1.00 44.58           C  
ATOM    541  CG  TYR A 294      -6.193  19.701   0.760  1.00 43.27           C  
ATOM    542  CD1 TYR A 294      -7.357  19.830   1.535  1.00 45.67           C  
ATOM    543  CD2 TYR A 294      -5.633  20.867   0.257  1.00 45.29           C  
ATOM    544  CE1 TYR A 294      -7.923  21.087   1.808  1.00 44.49           C  
ATOM    545  CE2 TYR A 294      -6.183  22.131   0.520  1.00 44.27           C  
ATOM    546  CZ  TYR A 294      -7.330  22.255   1.300  1.00 48.63           C  
ATOM    547  OH  TYR A 294      -7.845  23.546   1.574  1.00 40.49           O  
ATOM    548  N   LEU A 295      -4.836  15.216   1.229  1.00 44.42           N  
ATOM    549  CA  LEU A 295      -4.406  13.958   0.626  1.00 43.70           C  
ATOM    550  C   LEU A 295      -5.264  13.699  -0.610  1.00 41.08           C  
ATOM    551  O   LEU A 295      -6.496  13.690  -0.501  1.00 36.67           O  
ATOM    552  CB  LEU A 295      -4.550  12.777   1.596  1.00 50.60           C  
ATOM    553  CG  LEU A 295      -3.713  12.789   2.895  1.00 56.17           C  
ATOM    554  CD1 LEU A 295      -4.385  13.591   4.009  1.00 58.27           C  
ATOM    555  CD2 LEU A 295      -3.431  11.361   3.365  1.00 57.02           C  
ATOM    556  N   PHE A 296      -4.611  13.482  -1.758  1.00 35.79           N  
ATOM    557  CA  PHE A 296      -5.279  13.210  -3.027  1.00 34.05           C  
ATOM    558  C   PHE A 296      -6.153  11.965  -2.922  1.00 38.26           C  
ATOM    559  O   PHE A 296      -5.679  10.914  -2.490  1.00 36.03           O  
ATOM    560  CB  PHE A 296      -4.248  12.964  -4.118  1.00 33.68           C  
ATOM    561  CG  PHE A 296      -4.840  12.709  -5.473  1.00 32.69           C  
ATOM    562  CD1 PHE A 296      -5.188  11.421  -5.884  1.00 32.17           C  
ATOM    563  CD2 PHE A 296      -5.062  13.763  -6.346  1.00 31.80           C  
ATOM    564  CE1 PHE A 296      -5.727  11.186  -7.146  1.00 32.10           C  
ATOM    565  CE2 PHE A 296      -5.602  13.534  -7.604  1.00 29.60           C  
ATOM    566  CZ  PHE A 296      -5.940  12.248  -8.004  1.00 30.78           C  
ATOM    567  N   ARG A 297      -7.410  12.067  -3.354  1.00 34.22           N  
ATOM    568  CA  ARG A 297      -8.289  10.902  -3.416  1.00 34.48           C  
ATOM    569  C   ARG A 297      -8.781  10.517  -4.812  1.00 34.53           C  
ATOM    570  O   ARG A 297      -8.948   9.336  -5.113  1.00 34.72           O  
ATOM    571  CB  ARG A 297      -9.425  11.078  -2.407  1.00 36.49           C  
ATOM    572  CG  ARG A 297      -8.961  10.903  -0.971  1.00 38.74           C  
ATOM    573  CD  ARG A 297      -8.784   9.420  -0.633  1.00 44.06           C  
ATOM    574  NE  ARG A 297      -8.232   9.200   0.704  1.00 49.07           N  
ATOM    575  CZ  ARG A 297      -6.939   9.302   1.042  1.00 57.17           C  
ATOM    576  NH1 ARG A 297      -6.002   9.657   0.158  1.00 56.98           N  
ATOM    577  NH2 ARG A 297      -6.569   9.062   2.299  1.00 58.10           N  
ATOM    578  N   GLY A 298      -8.996  11.488  -5.685  1.00 29.14           N  
ATOM    579  CA  GLY A 298      -9.327  11.153  -7.045  1.00 28.35           C  
ATOM    580  C   GLY A 298      -9.433  12.368  -7.944  1.00 26.13           C  
ATOM    581  O   GLY A 298      -9.465  13.495  -7.485  1.00 25.82           O  
ATOM    582  N   ARG A 299      -9.477  12.109  -9.230  1.00 25.57           N  
ATOM    583  CA  ARG A 299      -9.632  13.133 -10.253  1.00 26.00           C  
ATOM    584  C   ARG A 299     -10.522  12.573 -11.339  1.00 26.30           C  
ATOM    585  O   ARG A 299     -10.504  11.362 -11.595  1.00 27.51           O  
ATOM    586  CB  ARG A 299      -8.274  13.506 -10.823  1.00 27.20           C  
ATOM    587  CG  ARG A 299      -7.532  12.341 -11.461  1.00 29.62           C  
ATOM    588  CD  ARG A 299      -6.138  12.747 -11.868  1.00 29.83           C  
ATOM    589  NE  ARG A 299      -6.150  13.622 -13.035  1.00 29.89           N  
ATOM    590  CZ  ARG A 299      -5.185  14.479 -13.352  1.00 28.82           C  
ATOM    591  NH1 ARG A 299      -4.105  14.638 -12.568  1.00 29.19           N  
ATOM    592  NH2 ARG A 299      -5.307  15.198 -14.452  1.00 29.82           N  
ATOM    593  N   ILE A 300     -11.320  13.424 -11.961  1.00 24.35           N  
ATOM    594  CA  ILE A 300     -12.177  13.017 -13.061  1.00 24.98           C  
ATOM    595  C   ILE A 300     -12.104  14.080 -14.128  1.00 25.11           C  
ATOM    596  O   ILE A 300     -12.388  15.268 -13.865  1.00 24.52           O  
ATOM    597  CB  ILE A 300     -13.678  12.879 -12.645  1.00 24.52           C  
ATOM    598  CG1 ILE A 300     -13.841  12.017 -11.400  1.00 26.05           C  
ATOM    599  CG2 ILE A 300     -14.480  12.301 -13.808  1.00 24.85           C  
ATOM    600  CD1 ILE A 300     -15.237  12.061 -10.803  1.00 27.15           C  
ATOM    601  N   ASN A 301     -11.745  13.678 -15.345  1.00 25.42           N  
ATOM    602  CA  ASN A 301     -11.804  14.595 -16.488  1.00 25.96           C  
ATOM    603  C   ASN A 301     -13.282  14.925 -16.655  1.00 24.89           C  
ATOM    604  O   ASN A 301     -14.122  14.038 -16.737  1.00 24.34           O  
ATOM    605  CB  ASN A 301     -11.219  13.929 -17.740  1.00 29.17           C  
ATOM    606  CG  ASN A 301     -11.233  14.830 -18.984  1.00 33.39           C  
ATOM    607  OD1 ASN A 301     -12.072  15.712 -19.163  1.00 31.93           O  
ATOM    608  ND2 ASN A 301     -10.291  14.570 -19.879  1.00 37.25           N  
ATOM    609  N   THR A 302     -13.605  16.207 -16.702  1.00 24.83           N  
ATOM    610  CA  THR A 302     -14.993  16.602 -16.766  1.00 24.56           C  
ATOM    611  C   THR A 302     -15.739  16.121 -18.030  1.00 27.43           C  
ATOM    612  O   THR A 302     -16.952  16.037 -18.002  1.00 24.78           O  
ATOM    613  CB  THR A 302     -15.194  18.100 -16.620  1.00 24.47           C  
ATOM    614  OG1 THR A 302     -14.375  18.802 -17.557  1.00 22.97           O  
ATOM    615  CG2 THR A 302     -14.896  18.536 -15.123  1.00 23.67           C  
ATOM    616  N   GLU A 303     -15.016  15.819 -19.106  1.00 29.65           N  
ATOM    617  CA  GLU A 303     -15.593  15.172 -20.315  1.00 33.73           C  
ATOM    618  C   GLU A 303     -16.194  13.791 -20.098  1.00 31.73           C  
ATOM    619  O   GLU A 303     -17.013  13.350 -20.883  1.00 34.09           O  
ATOM    620  CB  GLU A 303     -14.508  14.962 -21.353  1.00 39.58           C  
ATOM    621  CG  GLU A 303     -14.088  16.173 -22.122  1.00 46.22           C  
ATOM    622  CD  GLU A 303     -13.202  15.737 -23.273  1.00 51.15           C  
ATOM    623  OE1 GLU A 303     -12.102  15.204 -23.010  1.00 48.57           O  
ATOM    624  OE2 GLU A 303     -13.655  15.868 -24.424  1.00 56.59           O  
ATOM    625  N   VAL A 304     -15.736  13.086 -19.079  1.00 30.17           N  
ATOM    626  CA  VAL A 304     -16.219  11.753 -18.770  1.00 30.99           C  
ATOM    627  C   VAL A 304     -16.996  11.758 -17.455  1.00 31.11           C  
ATOM    628  O   VAL A 304     -17.198  10.718 -16.859  1.00 34.15           O  
ATOM    629  CB  VAL A 304     -15.056  10.721 -18.741  1.00 32.44           C  
ATOM    630  CG1 VAL A 304     -14.286  10.714 -20.069  1.00 34.86           C  
ATOM    631  CG2 VAL A 304     -14.096  10.942 -17.585  1.00 33.80           C  
ATOM    632  N   MET A 305     -17.441  12.931 -16.999  1.00 28.03           N  
ATOM    633  CA  MET A 305     -18.117  13.033 -15.720  1.00 27.30           C  
ATOM    634  C   MET A 305     -19.574  13.272 -16.042  1.00 26.90           C  
ATOM    635  O   MET A 305     -19.889  14.192 -16.784  1.00 28.85           O  
ATOM    636  CB  MET A 305     -17.596  14.212 -14.895  1.00 26.60           C  
ATOM    637  CG  MET A 305     -18.143  14.242 -13.492  1.00 27.71           C  
ATOM    638  SD  MET A 305     -17.575  15.679 -12.558  1.00 30.02           S  
ATOM    639  CE  MET A 305     -18.425  17.020 -13.342  1.00 26.95           C  
ATOM    640  N   GLU A 306     -20.442  12.465 -15.455  1.00 26.01           N  
ATOM    641  CA  GLU A 306     -21.879  12.662 -15.572  1.00 28.37           C  
ATOM    642  C   GLU A 306     -22.479  12.830 -14.193  1.00 25.18           C  
ATOM    643  O   GLU A 306     -21.934  12.356 -13.207  1.00 25.76           O  
ATOM    644  CB  GLU A 306     -22.518  11.526 -16.384  1.00 32.04           C  
ATOM    645  CG  GLU A 306     -22.037  11.632 -17.830  1.00 36.81           C  
ATOM    646  CD  GLU A 306     -22.683  10.677 -18.830  1.00 43.16           C  
ATOM    647  OE1 GLU A 306     -23.414   9.743 -18.433  1.00 42.07           O  
ATOM    648  OE2 GLU A 306     -22.405  10.867 -20.043  1.00 46.22           O  
ATOM    649  N   VAL A 307     -23.596  13.534 -14.151  1.00 25.06           N  
ATOM    650  CA  VAL A 307     -24.261  13.899 -12.905  1.00 25.47           C  
ATOM    651  C   VAL A 307     -25.718  13.485 -12.940  1.00 26.64           C  
ATOM    652  O   VAL A 307     -26.385  13.589 -13.972  1.00 27.20           O  
ATOM    653  CB  VAL A 307     -24.188  15.408 -12.646  1.00 25.64           C  
ATOM    654  CG1 VAL A 307     -24.958  15.766 -11.378  1.00 25.90           C  
ATOM    655  CG2 VAL A 307     -22.749  15.861 -12.594  1.00 26.23           C  
ATOM    656  N   GLU A 308     -26.216  13.022 -11.805  1.00 25.72           N  
ATOM    657  CA  GLU A 308     -27.631  12.706 -11.686  1.00 27.47           C  
ATOM    658  C   GLU A 308     -28.149  13.210 -10.364  1.00 25.42           C  
ATOM    659  O   GLU A 308     -27.588  12.913  -9.312  1.00 24.85           O  
ATOM    660  CB  GLU A 308     -27.796  11.190 -11.870  1.00 32.00           C  
ATOM    661  CG  GLU A 308     -29.168  10.616 -11.628  1.00 37.08           C  
ATOM    662  CD  GLU A 308     -29.180   9.099 -11.775  1.00 41.22           C  
ATOM    663  OE1 GLU A 308     -28.389   8.553 -12.582  1.00 46.00           O  
ATOM    664  OE2 GLU A 308     -29.974   8.461 -11.066  1.00 48.21           O  
ATOM    665  N   ASN A 309     -29.230  13.986 -10.409  1.00 24.83           N  
ATOM    666  CA  ASN A 309     -29.838  14.449  -9.193  1.00 25.40           C  
ATOM    667  C   ASN A 309     -30.388  13.259  -8.404  1.00 26.16           C  
ATOM    668  O   ASN A 309     -30.812  12.271  -8.989  1.00 26.90           O  
ATOM    669  CB  ASN A 309     -30.980  15.407  -9.474  1.00 27.03           C  
ATOM    670  CG  ASN A 309     -31.525  16.013  -8.215  1.00 26.58           C  
ATOM    671  OD1 ASN A 309     -30.785  16.615  -7.453  1.00 27.05           O  
ATOM    672  ND2 ASN A 309     -32.808  15.841  -7.969  1.00 29.95           N  
ATOM    673  N   VAL A 310     -30.330  13.380  -7.090  1.00 25.44           N  
ATOM    674  CA  VAL A 310     -31.059  12.524  -6.165  1.00 26.74           C  
ATOM    675  C   VAL A 310     -32.022  13.386  -5.363  1.00 26.44           C  
ATOM    676  O   VAL A 310     -31.628  14.391  -4.821  1.00 28.10           O  
ATOM    677  CB  VAL A 310     -30.095  11.794  -5.224  1.00 24.99           C  
ATOM    678  CG1 VAL A 310     -30.878  10.890  -4.257  1.00 25.92           C  
ATOM    679  CG2 VAL A 310     -29.141  10.949  -6.047  1.00 26.43           C  
ATOM    680  N   ASP A 311     -33.281  12.967  -5.293  1.00 30.85           N  
ATOM    681  CA  ASP A 311     -34.306  13.681  -4.534  1.00 34.26           C  
ATOM    682  C   ASP A 311     -34.135  13.353  -3.065  1.00 33.75           C  
ATOM    683  O   ASP A 311     -33.857  12.195  -2.704  1.00 32.12           O  
ATOM    684  CB  ASP A 311     -35.718  13.249  -4.969  1.00 38.55           C  
ATOM    685  CG  ASP A 311     -36.024  13.572  -6.435  1.00 45.26           C  
ATOM    686  OD1 ASP A 311     -35.695  14.693  -6.887  1.00 52.58           O  
ATOM    687  OD2 ASP A 311     -36.612  12.696  -7.130  1.00 53.36           O  
ATOM    688  N   ASP A 312     -34.313  14.367  -2.230  1.00 32.04           N  
ATOM    689  CA  ASP A 312     -34.226  14.235  -0.782  1.00 34.08           C  
ATOM    690  C   ASP A 312     -35.058  13.045  -0.249  1.00 34.30           C  
ATOM    691  O   ASP A 312     -36.192  12.819  -0.702  1.00 30.84           O  
ATOM    692  CB  ASP A 312     -34.698  15.519  -0.120  1.00 36.50           C  
ATOM    693  CG  ASP A 312     -33.738  16.668  -0.296  1.00 39.02           C  
ATOM    694  OD1 ASP A 312     -32.655  16.524  -0.928  1.00 33.06           O  
ATOM    695  OD2 ASP A 312     -34.084  17.749   0.229  1.00 38.58           O  
ATOM    696  N   GLY A 313     -34.452  12.240   0.629  1.00 34.17           N  
ATOM    697  CA  GLY A 313     -35.146  11.120   1.280  1.00 33.48           C  
ATOM    698  C   GLY A 313     -34.977   9.788   0.572  1.00 33.93           C  
ATOM    699  O   GLY A 313     -35.396   8.753   1.089  1.00 33.05           O  
ATOM    700  N   THR A 314     -34.370   9.803  -0.611  1.00 31.32           N  
ATOM    701  CA  THR A 314     -34.024   8.594  -1.333  1.00 31.51           C  
ATOM    702  C   THR A 314     -32.852   7.915  -0.623  1.00 31.44           C  
ATOM    703  O   THR A 314     -31.943   8.583  -0.122  1.00 27.27           O  
ATOM    704  CB  THR A 314     -33.623   8.957  -2.777  1.00 32.70           C  
ATOM    705  OG1 THR A 314     -34.666   9.755  -3.347  1.00 33.66           O  
ATOM    706  CG2 THR A 314     -33.363   7.726  -3.643  1.00 33.18           C  
ATOM    707  N   ALA A 315     -32.913   6.585  -0.600  1.00 30.59           N  
ATOM    708  CA  ALA A 315     -31.904   5.732   0.001  1.00 31.95           C  
ATOM    709  C   ALA A 315     -30.767   5.505  -0.973  1.00 31.24           C  
ATOM    710  O   ALA A 315     -30.979   5.369  -2.185  1.00 31.91           O  
ATOM    711  CB  ALA A 315     -32.531   4.375   0.371  1.00 33.02           C  
ATOM    712  N   ASP A 316     -29.560   5.471  -0.446  1.00 28.94           N  
ATOM    713  CA  ASP A 316     -28.412   4.969  -1.162  1.00 29.88           C  
ATOM    714  C   ASP A 316     -28.258   3.576  -0.574  1.00 31.81           C  
ATOM    715  O   ASP A 316     -28.308   3.428   0.640  1.00 27.80           O  
ATOM    716  CB  ASP A 316     -27.175   5.806  -0.838  1.00 32.58           C  
ATOM    717  CG  ASP A 316     -25.898   5.231  -1.432  1.00 33.41           C  
ATOM    718  OD1 ASP A 316     -25.609   5.490  -2.599  1.00 37.09           O  
ATOM    719  OD2 ASP A 316     -25.153   4.546  -0.729  1.00 38.90           O  
ATOM    720  N   PHE A 317     -28.077   2.562  -1.408  1.00 36.61           N  
ATOM    721  CA  PHE A 317     -28.094   1.174  -0.918  1.00 41.78           C  
ATOM    722  C   PHE A 317     -26.723   0.552  -0.685  1.00 46.04           C  
ATOM    723  O   PHE A 317     -26.615  -0.636  -0.447  1.00 60.88           O  
ATOM    724  CB  PHE A 317     -28.958   0.321  -1.848  1.00 38.45           C  
ATOM    725  CG  PHE A 317     -30.408   0.628  -1.737  1.00 38.25           C  
ATOM    726  CD1 PHE A 317     -31.068   0.422  -0.548  1.00 37.71           C  
ATOM    727  CD2 PHE A 317     -31.113   1.148  -2.801  1.00 38.15           C  
ATOM    728  CE1 PHE A 317     -32.406   0.711  -0.411  1.00 39.16           C  
ATOM    729  CE2 PHE A 317     -32.456   1.445  -2.671  1.00 41.32           C  
ATOM    730  CZ  PHE A 317     -33.109   1.222  -1.476  1.00 41.98           C  
ATOM    731  N   HIS A 318     -25.673   1.346  -0.671  1.00 51.93           N  
ATOM    732  CA  HIS A 318     -24.353   0.766  -0.532  1.00 55.82           C  
ATOM    733  C   HIS A 318     -23.975   0.528   0.945  1.00 50.01           C  
ATOM    734  O   HIS A 318     -24.311   1.320   1.833  1.00 41.81           O  
ATOM    735  CB  HIS A 318     -23.366   1.550  -1.397  1.00 62.46           C  
ATOM    736  CG  HIS A 318     -23.612   1.332  -2.863  1.00 72.28           C  
ATOM    737  ND1 HIS A 318     -24.757   1.771  -3.499  1.00 77.13           N  
ATOM    738  CD2 HIS A 318     -22.915   0.630  -3.789  1.00 74.95           C  
ATOM    739  CE1 HIS A 318     -24.733   1.386  -4.763  1.00 77.30           C  
ATOM    740  NE2 HIS A 318     -23.625   0.694  -4.965  1.00 79.04           N  
ATOM    741  N   SER A 319     -23.343  -0.631   1.181  1.00 51.63           N  
ATOM    742  CA  SER A 319     -23.164  -1.225   2.518  1.00 47.31           C  
ATOM    743  C   SER A 319     -24.501  -1.146   3.299  1.00 40.33           C  
ATOM    744  O   SER A 319     -25.521  -1.546   2.760  1.00 38.05           O  
ATOM    745  CB  SER A 319     -21.979  -0.579   3.240  1.00 51.46           C  
ATOM    746  OG  SER A 319     -21.577  -1.324   4.369  1.00 60.69           O  
ATOM    747  N   SER A 320     -24.524  -0.607   4.520  1.00 35.09           N  
ATOM    748  CA  SER A 320     -25.760  -0.583   5.302  1.00 37.07           C  
ATOM    749  C   SER A 320     -26.721   0.567   4.922  1.00 35.01           C  
ATOM    750  O   SER A 320     -27.812   0.679   5.487  1.00 31.70           O  
ATOM    751  CB  SER A 320     -25.441  -0.589   6.804  1.00 41.27           C  
ATOM    752  OG  SER A 320     -24.809   0.608   7.219  1.00 46.81           O  
ATOM    753  N   GLY A 321     -26.323   1.411   3.969  1.00 30.92           N  
ATOM    754  CA  GLY A 321     -27.229   2.414   3.412  1.00 29.42           C  
ATOM    755  C   GLY A 321     -27.269   3.757   4.126  1.00 27.38           C  
ATOM    756  O   GLY A 321     -26.818   3.931   5.283  1.00 25.46           O  
ATOM    757  N   HIS A 322     -27.814   4.740   3.429  1.00 26.11           N  
ATOM    758  CA  HIS A 322     -27.849   6.112   3.922  1.00 27.75           C  
ATOM    759  C   HIS A 322     -29.021   6.828   3.285  1.00 27.60           C  
ATOM    760  O   HIS A 322     -29.390   6.514   2.130  1.00 28.22           O  
ATOM    761  CB  HIS A 322     -26.545   6.840   3.525  1.00 32.45           C  
ATOM    762  CG  HIS A 322     -25.305   6.166   4.014  1.00 36.75           C  
ATOM    763  ND1 HIS A 322     -24.786   6.382   5.276  1.00 41.47           N  
ATOM    764  CD2 HIS A 322     -24.501   5.241   3.425  1.00 40.76           C  
ATOM    765  CE1 HIS A 322     -23.711   5.628   5.438  1.00 42.48           C  
ATOM    766  NE2 HIS A 322     -23.511   4.934   4.325  1.00 41.71           N  
ATOM    767  N   ILE A 323     -29.615   7.769   4.014  1.00 26.36           N  
ATOM    768  CA  ILE A 323     -30.681   8.583   3.454  1.00 25.67           C  
ATOM    769  C   ILE A 323     -30.004   9.809   2.841  1.00 25.96           C  
ATOM    770  O   ILE A 323     -29.305  10.509   3.532  1.00 25.23           O  
ATOM    771  CB  ILE A 323     -31.716   9.004   4.530  1.00 26.02           C  
ATOM    772  CG1 ILE A 323     -32.368   7.766   5.160  1.00 24.48           C  
ATOM    773  CG2 ILE A 323     -32.793   9.914   3.952  1.00 26.72           C  
ATOM    774  CD1 ILE A 323     -33.065   8.068   6.463  1.00 24.39           C  
ATOM    775  N   VAL A 324     -30.254  10.082   1.563  1.00 25.06           N  
ATOM    776  CA  VAL A 324     -29.601  11.187   0.878  1.00 25.81           C  
ATOM    777  C   VAL A 324     -30.463  12.463   0.973  1.00 26.93           C  
ATOM    778  O   VAL A 324     -31.696  12.432   0.728  1.00 25.76           O  
ATOM    779  CB  VAL A 324     -29.365  10.846  -0.586  1.00 26.86           C  
ATOM    780  CG1 VAL A 324     -28.666  12.014  -1.291  1.00 28.62           C  
ATOM    781  CG2 VAL A 324     -28.535   9.578  -0.680  1.00 28.01           C  
ATOM    782  N   VAL A 325     -29.793  13.546   1.337  1.00 26.15           N  
ATOM    783  CA  VAL A 325     -30.360  14.893   1.434  1.00 27.49           C  
ATOM    784  C   VAL A 325     -29.343  15.857   0.800  1.00 27.18           C  
ATOM    785  O   VAL A 325     -28.145  15.735   1.035  1.00 26.35           O  
ATOM    786  CB  VAL A 325     -30.619  15.272   2.912  1.00 30.03           C  
ATOM    787  CG1 VAL A 325     -31.136  16.696   3.043  1.00 30.54           C  
ATOM    788  CG2 VAL A 325     -31.672  14.317   3.491  1.00 30.75           C  
ATOM    789  N   ASN A 326     -29.845  16.786  -0.023  1.00 26.58           N  
ATOM    790  CA  ASN A 326     -29.027  17.721  -0.796  1.00 25.78           C  
ATOM    791  C   ASN A 326     -27.934  17.013  -1.572  1.00 24.00           C  
ATOM    792  O   ASN A 326     -26.775  17.433  -1.554  1.00 27.50           O  
ATOM    793  CB  ASN A 326     -28.424  18.756   0.121  1.00 26.55           C  
ATOM    794  CG  ASN A 326     -29.490  19.573   0.825  1.00 27.88           C  
ATOM    795  OD1 ASN A 326     -30.539  19.883   0.245  1.00 28.94           O  
ATOM    796  ND2 ASN A 326     -29.242  19.898   2.069  1.00 27.76           N  
ATOM    797  N   GLY A 327     -28.317  15.938  -2.231  1.00 24.40           N  
ATOM    798  CA  GLY A 327     -27.342  15.062  -2.852  1.00 23.46           C  
ATOM    799  C   GLY A 327     -27.519  14.863  -4.309  1.00 22.53           C  
ATOM    800  O   GLY A 327     -28.555  15.250  -4.913  1.00 22.86           O  
ATOM    801  N   TRP A 328     -26.488  14.242  -4.884  1.00 22.06           N  
ATOM    802  CA  TRP A 328     -26.481  13.867  -6.268  1.00 21.76           C  
ATOM    803  C   TRP A 328     -25.445  12.786  -6.490  1.00 21.68           C  
ATOM    804  O   TRP A 328     -24.640  12.494  -5.612  1.00 22.78           O  
ATOM    805  CB  TRP A 328     -26.173  15.081  -7.174  1.00 22.11           C  
ATOM    806  CG  TRP A 328     -24.818  15.660  -6.979  1.00 21.87           C  
ATOM    807  CD1 TRP A 328     -23.666  15.330  -7.662  1.00 21.89           C  
ATOM    808  CD2 TRP A 328     -24.451  16.673  -6.036  1.00 21.34           C  
ATOM    809  NE1 TRP A 328     -22.627  16.119  -7.214  1.00 22.20           N  
ATOM    810  CE2 TRP A 328     -23.079  16.941  -6.221  1.00 21.23           C  
ATOM    811  CE3 TRP A 328     -25.159  17.403  -5.080  1.00 21.20           C  
ATOM    812  CZ2 TRP A 328     -22.378  17.864  -5.435  1.00 22.73           C  
ATOM    813  CZ3 TRP A 328     -24.466  18.341  -4.297  1.00 22.48           C  
ATOM    814  CH2 TRP A 328     -23.086  18.568  -4.497  1.00 21.88           C  
ATOM    815  N   LYS A 329     -25.519  12.156  -7.644  1.00 21.81           N  
ATOM    816  CA  LYS A 329     -24.543  11.158  -8.029  1.00 23.52           C  
ATOM    817  C   LYS A 329     -23.581  11.716  -9.045  1.00 22.74           C  
ATOM    818  O   LYS A 329     -24.002  12.429  -9.951  1.00 22.24           O  
ATOM    819  CB  LYS A 329     -25.230   9.943  -8.655  1.00 26.53           C  
ATOM    820  CG  LYS A 329     -26.239   9.264  -7.760  1.00 32.06           C  
ATOM    821  CD  LYS A 329     -26.825   8.037  -8.438  1.00 32.78           C  
ATOM    822  CE  LYS A 329     -27.382   7.108  -7.393  1.00 40.33           C  
ATOM    823  NZ  LYS A 329     -28.392   6.193  -8.010  1.00 43.77           N  
ATOM    824  N   ILE A 330     -22.312  11.337  -8.908  1.00 23.60           N  
ATOM    825  CA  ILE A 330     -21.283  11.560  -9.897  1.00 24.62           C  
ATOM    826  C   ILE A 330     -20.908  10.213 -10.479  1.00 27.17           C  
ATOM    827  O   ILE A 330     -20.607   9.278  -9.712  1.00 25.78           O  
ATOM    828  CB  ILE A 330     -20.014  12.145  -9.296  1.00 27.15           C  
ATOM    829  CG1 ILE A 330     -20.289  13.501  -8.626  1.00 29.27           C  
ATOM    830  CG2 ILE A 330     -18.958  12.326 -10.392  1.00 27.03           C  
ATOM    831  CD1 ILE A 330     -20.441  14.628  -9.607  1.00 33.28           C  
ATOM    832  N   HIS A 331     -20.949  10.133 -11.806  1.00 26.94           N  
ATOM    833  CA  HIS A 331     -20.537   8.950 -12.561  1.00 30.64           C  
ATOM    834  C   HIS A 331     -19.250   9.239 -13.316  1.00 30.03           C  
ATOM    835  O   HIS A 331     -19.235  10.121 -14.167  1.00 31.15           O  
ATOM    836  CB  HIS A 331     -21.643   8.598 -13.563  1.00 33.63           C  
ATOM    837  CG  HIS A 331     -21.411   7.302 -14.285  1.00 38.36           C  
ATOM    838  ND1 HIS A 331     -22.078   6.965 -15.444  1.00 42.37           N  
ATOM    839  CD2 HIS A 331     -20.583   6.261 -14.009  1.00 38.09           C  
ATOM    840  CE1 HIS A 331     -21.673   5.768 -15.848  1.00 42.02           C  
ATOM    841  NE2 HIS A 331     -20.763   5.324 -14.995  1.00 41.29           N  
ATOM    842  N   ASN A 332     -18.169   8.528 -12.983  1.00 29.35           N  
ATOM    843  CA  ASN A 332     -16.938   8.556 -13.775  1.00 31.51           C  
ATOM    844  C   ASN A 332     -17.086   7.536 -14.918  1.00 33.97           C  
ATOM    845  O   ASN A 332     -16.966   6.339 -14.679  1.00 33.35           O  
ATOM    846  CB  ASN A 332     -15.760   8.201 -12.888  1.00 32.21           C  
ATOM    847  CG  ASN A 332     -14.434   8.302 -13.609  1.00 34.68           C  
ATOM    848  OD1 ASN A 332     -14.349   8.181 -14.844  1.00 36.64           O  
ATOM    849  ND2 ASN A 332     -13.391   8.516 -12.849  1.00 34.19           N  
ATOM    850  N   THR A 333     -17.372   8.007 -16.135  1.00 34.01           N  
ATOM    851  CA  THR A 333     -17.692   7.099 -17.242  1.00 37.40           C  
ATOM    852  C   THR A 333     -16.450   6.411 -17.796  1.00 41.16           C  
ATOM    853  O   THR A 333     -16.579   5.406 -18.474  1.00 40.84           O  
ATOM    854  CB  THR A 333     -18.460   7.777 -18.409  1.00 36.64           C  
ATOM    855  OG1 THR A 333     -17.662   8.782 -19.034  1.00 35.83           O  
ATOM    856  CG2 THR A 333     -19.739   8.401 -17.932  1.00 37.95           C  
ATOM    857  N   ALA A 334     -15.266   6.951 -17.515  1.00 45.28           N  
ATOM    858  CA  ALA A 334     -13.997   6.318 -17.896  1.00 48.34           C  
ATOM    859  C   ALA A 334     -13.734   5.065 -17.070  1.00 50.15           C  
ATOM    860  O   ALA A 334     -13.275   4.058 -17.607  1.00 53.68           O  
ATOM    861  CB  ALA A 334     -12.838   7.287 -17.729  1.00 48.25           C  
ATOM    862  N   LYS A 335     -14.015   5.144 -15.771  1.00 46.24           N  
ATOM    863  CA  LYS A 335     -13.876   4.013 -14.852  1.00 46.58           C  
ATOM    864  C   LYS A 335     -15.177   3.239 -14.596  1.00 45.15           C  
ATOM    865  O   LYS A 335     -15.136   2.225 -13.921  1.00 46.63           O  
ATOM    866  CB  LYS A 335     -13.325   4.495 -13.523  1.00 48.15           C  
ATOM    867  CG  LYS A 335     -11.967   5.150 -13.639  1.00 52.83           C  
ATOM    868  CD  LYS A 335     -11.431   5.470 -12.255  1.00 56.80           C  
ATOM    869  CE  LYS A 335      -9.994   5.963 -12.306  1.00 58.47           C  
ATOM    870  NZ  LYS A 335      -9.460   6.100 -10.928  1.00 59.12           N  
ATOM    871  N   ASN A 336     -16.316   3.708 -15.122  1.00 41.77           N  
ATOM    872  CA  ASN A 336     -17.638   3.086 -14.865  1.00 46.27           C  
ATOM    873  C   ASN A 336     -17.909   2.909 -13.361  1.00 43.65           C  
ATOM    874  O   ASN A 336     -18.282   1.825 -12.885  1.00 36.83           O  
ATOM    875  CB  ASN A 336     -17.764   1.747 -15.618  1.00 54.05           C  
ATOM    876  CG  ASN A 336     -17.173   1.813 -17.027  1.00 58.28           C  
ATOM    877  OD1 ASN A 336     -17.799   2.349 -17.944  1.00 67.82           O  
ATOM    878  ND2 ASN A 336     -15.952   1.290 -17.196  1.00 59.86           N  
ATOM    879  N   LYS A 337     -17.678   3.996 -12.628  1.00 41.16           N  
ATOM    880  CA  LYS A 337     -17.842   4.054 -11.187  1.00 42.09           C  
ATOM    881  C   LYS A 337     -18.732   5.239 -10.835  1.00 39.25           C  
ATOM    882  O   LYS A 337     -18.641   6.290 -11.456  1.00 33.28           O  
ATOM    883  CB  LYS A 337     -16.500   4.269 -10.502  1.00 47.80           C  
ATOM    884  CG  LYS A 337     -15.560   3.070 -10.425  1.00 55.18           C  
ATOM    885  CD  LYS A 337     -14.154   3.497  -9.979  1.00 60.01           C  
ATOM    886  CE  LYS A 337     -14.124   4.247  -8.633  1.00 65.14           C  
ATOM    887  NZ  LYS A 337     -13.000   5.230  -8.516  1.00 66.88           N  
ATOM    888  N   TRP A 338     -19.537   5.047  -9.804  1.00 38.90           N  
ATOM    889  CA  TRP A 338     -20.576   5.977  -9.362  1.00 38.18           C  
ATOM    890  C   TRP A 338     -20.280   6.280  -7.919  1.00 33.78           C  
ATOM    891  O   TRP A 338     -19.844   5.373  -7.208  1.00 34.03           O  
ATOM    892  CB  TRP A 338     -21.939   5.263  -9.369  1.00 39.20           C  
ATOM    893  CG  TRP A 338     -22.594   5.140 -10.676  1.00 44.18           C  
ATOM    894  CD1 TRP A 338     -22.541   4.067 -11.527  1.00 47.85           C  
ATOM    895  CD2 TRP A 338     -23.465   6.102 -11.298  1.00 47.18           C  
ATOM    896  NE1 TRP A 338     -23.309   4.313 -12.652  1.00 48.01           N  
ATOM    897  CE2 TRP A 338     -23.883   5.553 -12.538  1.00 48.31           C  
ATOM    898  CE3 TRP A 338     -23.926   7.376 -10.934  1.00 45.63           C  
ATOM    899  CZ2 TRP A 338     -24.738   6.242 -13.416  1.00 47.04           C  
ATOM    900  CZ3 TRP A 338     -24.775   8.062 -11.814  1.00 46.36           C  
ATOM    901  CH2 TRP A 338     -25.171   7.489 -13.032  1.00 46.15           C  
ATOM    902  N   PHE A 339     -20.572   7.501  -7.455  1.00 29.96           N  
ATOM    903  CA  PHE A 339     -20.661   7.794  -6.016  1.00 27.18           C  
ATOM    904  C   PHE A 339     -21.638   8.939  -5.718  1.00 27.60           C  
ATOM    905  O   PHE A 339     -21.914   9.755  -6.605  1.00 24.26           O  
ATOM    906  CB  PHE A 339     -19.281   8.064  -5.420  1.00 27.69           C  
ATOM    907  CG  PHE A 339     -18.531   9.252  -6.013  1.00 29.20           C  
ATOM    908  CD1 PHE A 339     -18.697  10.540  -5.493  1.00 28.53           C  
ATOM    909  CD2 PHE A 339     -17.568   9.059  -7.015  1.00 30.64           C  
ATOM    910  CE1 PHE A 339     -17.968  11.620  -6.021  1.00 28.66           C  
ATOM    911  CE2 PHE A 339     -16.829  10.127  -7.530  1.00 27.85           C  
ATOM    912  CZ  PHE A 339     -17.030  11.405  -7.029  1.00 28.71           C  
ATOM    913  N   VAL A 340     -22.133   8.993  -4.481  1.00 25.35           N  
ATOM    914  CA  VAL A 340     -23.022  10.045  -4.032  1.00 26.09           C  
ATOM    915  C   VAL A 340     -22.240  11.161  -3.309  1.00 25.55           C  
ATOM    916  O   VAL A 340     -21.351  10.890  -2.514  1.00 25.01           O  
ATOM    917  CB  VAL A 340     -24.136   9.475  -3.134  1.00 28.65           C  
ATOM    918  CG1 VAL A 340     -24.998  10.554  -2.548  1.00 29.81           C  
ATOM    919  CG2 VAL A 340     -25.000   8.500  -3.932  1.00 31.54           C  
ATOM    920  N   CYS A 341     -22.594  12.408  -3.608  1.00 23.52           N  
ATOM    921  CA  CYS A 341     -22.156  13.590  -2.886  1.00 24.02           C  
ATOM    922  C   CYS A 341     -23.334  14.201  -2.179  1.00 22.57           C  
ATOM    923  O   CYS A 341     -24.447  14.180  -2.706  1.00 23.65           O  
ATOM    924  CB  CYS A 341     -21.679  14.675  -3.860  1.00 25.99           C  
ATOM    925  SG  CYS A 341     -20.304  14.224  -4.852  1.00 30.82           S  
ATOM    926  N   MET A 342     -23.098  14.796  -1.024  1.00 23.93           N  
ATOM    927  CA  MET A 342     -24.122  15.570  -0.361  1.00 26.16           C  
ATOM    928  C   MET A 342     -23.534  16.872   0.144  1.00 27.73           C  
ATOM    929  O   MET A 342     -22.474  16.886   0.784  1.00 27.02           O  
ATOM    930  CB  MET A 342     -24.707  14.778   0.814  1.00 28.70           C  
ATOM    931  CG  MET A 342     -25.438  13.513   0.416  1.00 32.39           C  
ATOM    932  SD  MET A 342     -26.178  12.710   1.873  1.00 34.80           S  
ATOM    933  CE  MET A 342     -24.703  11.966   2.537  1.00 39.06           C  
ATOM    934  N   ALA A 343     -24.250  17.950  -0.139  1.00 29.18           N  
ATOM    935  CA  ALA A 343     -23.914  19.283   0.345  1.00 31.29           C  
ATOM    936  C   ALA A 343     -24.717  19.568   1.610  1.00 35.87           C  
ATOM    937  O   ALA A 343     -25.623  18.827   1.957  1.00 35.76           O  
ATOM    938  CB  ALA A 343     -24.250  20.318  -0.719  1.00 31.96           C  
ATOM    939  N   LYS A 344     -24.389  20.663   2.283  1.00 38.49           N  
ATOM    940  CA  LYS A 344     -25.060  21.040   3.536  1.00 39.31           C  
ATOM    941  C   LYS A 344     -26.426  21.640   3.350  1.00 38.62           C  
ATOM    942  O   LYS A 344     -27.299  21.441   4.183  1.00 40.04           O  
ATOM    943  CB  LYS A 344     -24.207  22.028   4.298  1.00 41.50           C  
ATOM    944  CG  LYS A 344     -22.845  21.468   4.624  1.00 44.51           C  
ATOM    945  CD  LYS A 344     -22.060  22.409   5.528  1.00 50.03           C  
ATOM    946  CE  LYS A 344     -20.882  21.688   6.170  1.00 52.49           C  
ATOM    947  NZ  LYS A 344     -19.871  21.302   5.142  1.00 54.33           N  
ATOM    948  N   THR A 345     -26.617  22.396   2.278  1.00 33.99           N  
ATOM    949  CA  THR A 345     -27.864  23.100   2.053  1.00 34.69           C  
ATOM    950  C   THR A 345     -28.318  22.941   0.622  1.00 32.91           C  
ATOM    951  O   THR A 345     -27.505  22.618  -0.243  1.00 33.79           O  
ATOM    952  CB  THR A 345     -27.669  24.594   2.301  1.00 35.11           C  
ATOM    953  OG1 THR A 345     -26.766  25.123   1.318  1.00 36.06           O  
ATOM    954  CG2 THR A 345     -27.083  24.832   3.692  1.00 35.59           C  
ATOM    955  N   PRO A 346     -29.594  23.205   0.353  1.00 33.76           N  
ATOM    956  CA  PRO A 346     -29.991  23.225  -1.039  1.00 35.14           C  
ATOM    957  C   PRO A 346     -29.255  24.292  -1.880  1.00 35.97           C  
ATOM    958  O   PRO A 346     -29.029  24.051  -3.072  1.00 32.55           O  
ATOM    959  CB  PRO A 346     -31.501  23.518  -0.995  1.00 35.97           C  
ATOM    960  CG  PRO A 346     -31.923  23.288   0.404  1.00 36.23           C  
ATOM    961  CD  PRO A 346     -30.720  23.464   1.269  1.00 34.91           C  
ATOM    962  N   GLU A 347     -28.906  25.435  -1.285  1.00 35.47           N  
ATOM    963  CA  GLU A 347     -28.154  26.487  -2.014  1.00 40.49           C  
ATOM    964  C   GLU A 347     -26.763  26.000  -2.455  1.00 35.36           C  
ATOM    965  O   GLU A 347     -26.310  26.320  -3.545  1.00 30.75           O  
ATOM    966  CB  GLU A 347     -28.017  27.794  -1.182  1.00 46.28           C  
ATOM    967  CG  GLU A 347     -27.051  28.816  -1.819  1.00 55.47           C  
ATOM    968  CD  GLU A 347     -27.111  30.236  -1.239  1.00 65.62           C  
ATOM    969  OE1 GLU A 347     -28.084  30.589  -0.527  1.00 72.78           O  
ATOM    970  OE2 GLU A 347     -26.164  31.015  -1.516  1.00 67.75           O  
ATOM    971  N   GLU A 348     -26.087  25.267  -1.578  1.00 32.33           N  
ATOM    972  CA  GLU A 348     -24.760  24.759  -1.848  1.00 32.83           C  
ATOM    973  C   GLU A 348     -24.811  23.681  -2.976  1.00 30.04           C  
ATOM    974  O   GLU A 348     -23.994  23.703  -3.919  1.00 25.97           O  
ATOM    975  CB  GLU A 348     -24.185  24.231  -0.547  1.00 38.99           C  
ATOM    976  CG  GLU A 348     -22.684  24.089  -0.459  1.00 46.69           C  
ATOM    977  CD  GLU A 348     -22.232  23.721   0.962  1.00 55.27           C  
ATOM    978  OE1 GLU A 348     -22.679  22.678   1.497  1.00 59.99           O  
ATOM    979  OE2 GLU A 348     -21.428  24.472   1.557  1.00 61.14           O  
ATOM    980  N   LYS A 349     -25.800  22.788  -2.902  1.00 26.67           N  
ATOM    981  CA  LYS A 349     -26.095  21.865  -4.003  1.00 25.90           C  
ATOM    982  C   LYS A 349     -26.349  22.607  -5.325  1.00 24.95           C  
ATOM    983  O   LYS A 349     -25.823  22.234  -6.378  1.00 21.47           O  
ATOM    984  CB  LYS A 349     -27.314  21.018  -3.660  1.00 25.38           C  
ATOM    985  CG  LYS A 349     -27.880  20.218  -4.816  1.00 25.70           C  
ATOM    986  CD  LYS A 349     -28.824  19.116  -4.286  1.00 27.00           C  
ATOM    987  CE  LYS A 349     -29.479  18.346  -5.403  1.00 26.82           C  
ATOM    988  NZ  LYS A 349     -30.404  17.304  -4.913  1.00 25.27           N  
ATOM    989  N   HIS A 350     -27.157  23.659  -5.258  1.00 24.42           N  
ATOM    990  CA  HIS A 350     -27.455  24.453  -6.448  1.00 25.79           C  
ATOM    991  C   HIS A 350     -26.202  25.063  -7.029  1.00 23.15           C  
ATOM    992  O   HIS A 350     -26.016  25.063  -8.238  1.00 24.26           O  
ATOM    993  CB  HIS A 350     -28.477  25.546  -6.156  1.00 27.18           C  
ATOM    994  CG  HIS A 350     -28.906  26.282  -7.383  1.00 28.32           C  
ATOM    995  ND1 HIS A 350     -29.720  25.713  -8.332  1.00 28.04           N  
ATOM    996  CD2 HIS A 350     -28.595  27.521  -7.838  1.00 29.75           C  
ATOM    997  CE1 HIS A 350     -29.908  26.576  -9.318  1.00 28.00           C  
ATOM    998  NE2 HIS A 350     -29.244  27.683  -9.037  1.00 29.52           N  
ATOM    999  N   GLU A 351     -25.353  25.600  -6.171  1.00 24.55           N  
ATOM   1000  CA  GLU A 351     -24.064  26.159  -6.601  1.00 26.51           C  
ATOM   1001  C   GLU A 351     -23.152  25.156  -7.316  1.00 25.59           C  
ATOM   1002  O   GLU A 351     -22.494  25.513  -8.297  1.00 21.00           O  
ATOM   1003  CB  GLU A 351     -23.292  26.752  -5.425  1.00 30.96           C  
ATOM   1004  CG  GLU A 351     -23.763  28.142  -5.014  1.00 37.02           C  
ATOM   1005  CD  GLU A 351     -22.907  28.705  -3.891  1.00 44.36           C  
ATOM   1006  OE1 GLU A 351     -22.755  28.003  -2.856  1.00 46.64           O  
ATOM   1007  OE2 GLU A 351     -22.366  29.830  -4.058  1.00 50.29           O  
ATOM   1008  N   TRP A 352     -23.069  23.930  -6.785  1.00 23.35           N  
ATOM   1009  CA  TRP A 352     -22.343  22.867  -7.472  1.00 22.54           C  
ATOM   1010  C   TRP A 352     -22.928  22.532  -8.844  1.00 20.94           C  
ATOM   1011  O   TRP A 352     -22.182  22.405  -9.785  1.00 21.80           O  
ATOM   1012  CB  TRP A 352     -22.255  21.608  -6.610  1.00 22.09           C  
ATOM   1013  CG  TRP A 352     -21.159  21.694  -5.652  1.00 21.77           C  
ATOM   1014  CD1 TRP A 352     -21.236  21.981  -4.308  1.00 22.89           C  
ATOM   1015  CD2 TRP A 352     -19.770  21.523  -5.953  1.00 22.44           C  
ATOM   1016  NE1 TRP A 352     -19.967  21.984  -3.760  1.00 21.61           N  
ATOM   1017  CE2 TRP A 352     -19.053  21.690  -4.750  1.00 22.61           C  
ATOM   1018  CE3 TRP A 352     -19.062  21.240  -7.133  1.00 23.19           C  
ATOM   1019  CZ2 TRP A 352     -17.652  21.604  -4.695  1.00 23.14           C  
ATOM   1020  CZ3 TRP A 352     -17.673  21.126  -7.075  1.00 24.00           C  
ATOM   1021  CH2 TRP A 352     -16.981  21.305  -5.865  1.00 22.80           C  
ATOM   1022  N   PHE A 353     -24.243  22.376  -8.945  1.00 19.40           N  
ATOM   1023  CA  PHE A 353     -24.905  22.130 -10.221  1.00 20.59           C  
ATOM   1024  C   PHE A 353     -24.579  23.230 -11.225  1.00 20.68           C  
ATOM   1025  O   PHE A 353     -24.198  22.954 -12.339  1.00 22.43           O  
ATOM   1026  CB  PHE A 353     -26.415  22.027 -10.047  1.00 19.98           C  
ATOM   1027  CG  PHE A 353     -26.905  20.696  -9.503  1.00 21.43           C  
ATOM   1028  CD1 PHE A 353     -26.030  19.655  -9.153  1.00 22.89           C  
ATOM   1029  CD2 PHE A 353     -28.287  20.471  -9.401  1.00 23.61           C  
ATOM   1030  CE1 PHE A 353     -26.521  18.433  -8.694  1.00 22.28           C  
ATOM   1031  CE2 PHE A 353     -28.783  19.257  -8.922  1.00 24.56           C  
ATOM   1032  CZ  PHE A 353     -27.889  18.230  -8.582  1.00 23.28           C  
ATOM   1033  N   GLU A 354     -24.666  24.465 -10.784  1.00 22.61           N  
ATOM   1034  CA  GLU A 354     -24.397  25.603 -11.665  1.00 22.92           C  
ATOM   1035  C   GLU A 354     -22.965  25.621 -12.122  1.00 22.32           C  
ATOM   1036  O   GLU A 354     -22.711  25.877 -13.301  1.00 22.21           O  
ATOM   1037  CB  GLU A 354     -24.735  26.913 -10.944  1.00 25.79           C  
ATOM   1038  CG  GLU A 354     -26.236  27.144 -10.804  1.00 30.20           C  
ATOM   1039  CD  GLU A 354     -26.968  27.156 -12.142  1.00 35.19           C  
ATOM   1040  OE1 GLU A 354     -26.335  27.536 -13.170  1.00 32.93           O  
ATOM   1041  OE2 GLU A 354     -28.166  26.759 -12.174  1.00 40.53           O  
ATOM   1042  N   ALA A 355     -22.037  25.344 -11.201  1.00 20.63           N  
ATOM   1043  CA  ALA A 355     -20.610  25.304 -11.534  1.00 21.49           C  
ATOM   1044  C   ALA A 355     -20.313  24.205 -12.539  1.00 20.10           C  
ATOM   1045  O   ALA A 355     -19.580  24.420 -13.517  1.00 20.02           O  
ATOM   1046  CB  ALA A 355     -19.740  25.143 -10.279  1.00 23.42           C  
ATOM   1047  N   ILE A 356     -20.880  23.025 -12.305  1.00 19.79           N  
ATOM   1048  CA  ILE A 356     -20.675  21.911 -13.207  1.00 20.33           C  
ATOM   1049  C   ILE A 356     -21.221  22.243 -14.606  1.00 20.61           C  
ATOM   1050  O   ILE A 356     -20.599  21.932 -15.642  1.00 20.94           O  
ATOM   1051  CB  ILE A 356     -21.316  20.646 -12.597  1.00 20.66           C  
ATOM   1052  CG1 ILE A 356     -20.459  20.184 -11.399  1.00 22.08           C  
ATOM   1053  CG2 ILE A 356     -21.435  19.539 -13.638  1.00 20.91           C  
ATOM   1054  CD1 ILE A 356     -21.173  19.247 -10.438  1.00 23.51           C  
ATOM   1055  N   LEU A 357     -22.403  22.849 -14.646  1.00 24.39           N  
ATOM   1056  CA  LEU A 357     -23.012  23.227 -15.933  1.00 26.48           C  
ATOM   1057  C   LEU A 357     -22.236  24.283 -16.672  1.00 27.74           C  
ATOM   1058  O   LEU A 357     -22.072  24.204 -17.912  1.00 27.50           O  
ATOM   1059  CB  LEU A 357     -24.445  23.759 -15.710  1.00 30.96           C  
ATOM   1060  CG  LEU A 357     -25.481  22.701 -15.461  1.00 32.54           C  
ATOM   1061  CD1 LEU A 357     -26.779  23.338 -14.951  1.00 34.58           C  
ATOM   1062  CD2 LEU A 357     -25.696  21.929 -16.739  1.00 34.73           C  
ATOM   1063  N   LYS A 358     -21.802  25.293 -15.929  1.00 27.90           N  
ATOM   1064  CA  LYS A 358     -21.011  26.362 -16.513  1.00 32.59           C  
ATOM   1065  C   LYS A 358     -19.707  25.804 -17.115  1.00 31.63           C  
ATOM   1066  O   LYS A 358     -19.298  26.231 -18.197  1.00 31.06           O  
ATOM   1067  CB  LYS A 358     -20.724  27.461 -15.506  1.00 37.49           C  
ATOM   1068  CG  LYS A 358     -19.629  28.430 -15.943  1.00 46.55           C  
ATOM   1069  CD  LYS A 358     -19.345  29.522 -14.915  1.00 52.94           C  
ATOM   1070  CE  LYS A 358     -18.537  30.669 -15.515  1.00 58.57           C  
ATOM   1071  NZ  LYS A 358     -19.422  31.718 -16.094  1.00 61.17           N  
ATOM   1072  N   GLU A 359     -19.070  24.854 -16.428  1.00 26.66           N  
ATOM   1073  CA  GLU A 359     -17.840  24.271 -16.924  1.00 26.91           C  
ATOM   1074  C   GLU A 359     -18.100  23.548 -18.236  1.00 27.25           C  
ATOM   1075  O   GLU A 359     -17.319  23.669 -19.195  1.00 27.48           O  
ATOM   1076  CB  GLU A 359     -17.198  23.340 -15.888  1.00 24.91           C  
ATOM   1077  CG  GLU A 359     -15.797  22.885 -16.266  1.00 25.03           C  
ATOM   1078  CD  GLU A 359     -15.736  21.696 -17.209  1.00 25.14           C  
ATOM   1079  OE1 GLU A 359     -16.734  20.947 -17.306  1.00 25.76           O  
ATOM   1080  OE2 GLU A 359     -14.668  21.487 -17.860  1.00 22.48           O  
ATOM   1081  N   ARG A 360     -19.214  22.827 -18.268  1.00 28.12           N  
ATOM   1082  CA  ARG A 360     -19.605  22.056 -19.411  1.00 31.67           C  
ATOM   1083  C   ARG A 360     -19.959  22.945 -20.623  1.00 32.40           C  
ATOM   1084  O   ARG A 360     -19.656  22.584 -21.771  1.00 32.83           O  
ATOM   1085  CB  ARG A 360     -20.774  21.169 -19.022  1.00 34.13           C  
ATOM   1086  CG  ARG A 360     -21.234  20.273 -20.150  1.00 39.33           C  
ATOM   1087  CD  ARG A 360     -22.290  19.339 -19.653  1.00 41.93           C  
ATOM   1088  NE  ARG A 360     -21.775  18.429 -18.641  1.00 41.96           N  
ATOM   1089  CZ  ARG A 360     -22.522  17.544 -18.006  1.00 40.17           C  
ATOM   1090  NH1 ARG A 360     -21.962  16.735 -17.118  1.00 39.81           N  
ATOM   1091  NH2 ARG A 360     -23.825  17.459 -18.267  1.00 38.26           N  
ATOM   1092  N   GLU A 361     -20.588  24.084 -20.352  1.00 32.95           N  
ATOM   1093  CA  GLU A 361     -20.981  25.052 -21.389  1.00 34.97           C  
ATOM   1094  C   GLU A 361     -19.802  25.777 -22.027  1.00 41.27           C  
ATOM   1095  O   GLU A 361     -19.782  25.966 -23.261  1.00 36.92           O  
ATOM   1096  CB  GLU A 361     -21.908  26.081 -20.801  1.00 35.34           C  
ATOM   1097  CG  GLU A 361     -23.279  25.513 -20.557  1.00 36.87           C  
ATOM   1098  CD  GLU A 361     -24.103  26.304 -19.538  1.00 38.82           C  
ATOM   1099  OE1 GLU A 361     -23.678  27.397 -19.098  1.00 37.53           O  
ATOM   1100  OE2 GLU A 361     -25.196  25.804 -19.179  1.00 38.50           O  
ATOM   1101  N   ARG A 362     -18.836  26.181 -21.186  1.00 44.36           N  
ATOM   1102  CA  ARG A 362     -17.523  26.702 -21.641  1.00 50.71           C  
ATOM   1103  C   ARG A 362     -16.937  25.828 -22.756  1.00 48.15           C  
ATOM   1104  O   ARG A 362     -16.668  26.317 -23.857  1.00 47.22           O  
ATOM   1105  CB  ARG A 362     -16.499  26.742 -20.495  1.00 57.50           C  
ATOM   1106  CG  ARG A 362     -16.697  27.845 -19.464  1.00 65.87           C  
ATOM   1107  CD  ARG A 362     -16.038  27.490 -18.128  1.00 73.67           C  
ATOM   1108  NE  ARG A 362     -14.578  27.607 -18.169  1.00 75.08           N  
ATOM   1109  CZ  ARG A 362     -13.882  28.709 -17.877  1.00 77.05           C  
ATOM   1110  NH1 ARG A 362     -14.489  29.835 -17.500  1.00 79.70           N  
ATOM   1111  NH2 ARG A 362     -12.555  28.688 -17.958  1.00 76.62           N  
ATOM   1112  N   ARG A 363     -16.771  24.539 -22.466  1.00 45.92           N  
ATOM   1113  CA  ARG A 363     -16.215  23.590 -23.439  1.00 47.86           C  
ATOM   1114  C   ARG A 363     -17.086  23.433 -24.669  1.00 52.62           C  
ATOM   1115  O   ARG A 363     -16.574  23.301 -25.777  1.00 59.01           O  
ATOM   1116  CB  ARG A 363     -15.949  22.213 -22.803  1.00 42.64           C  
ATOM   1117  CG  ARG A 363     -14.682  22.215 -21.970  1.00 41.68           C  
ATOM   1118  CD  ARG A 363     -14.398  20.877 -21.308  1.00 38.12           C  
ATOM   1119  NE  ARG A 363     -15.421  20.499 -20.343  1.00 32.12           N  
ATOM   1120  CZ  ARG A 363     -16.356  19.551 -20.506  1.00 32.46           C  
ATOM   1121  NH1 ARG A 363     -17.216  19.302 -19.519  1.00 29.09           N  
ATOM   1122  NH2 ARG A 363     -16.439  18.835 -21.631  1.00 31.37           N  
ATOM   1123  N   LYS A 364     -18.397  23.440 -24.483  1.00 59.36           N  
ATOM   1124  CA  LYS A 364     -19.322  23.404 -25.621  1.00 63.14           C  
ATOM   1125  C   LYS A 364     -19.414  24.739 -26.371  1.00 66.66           C  
ATOM   1126  O   LYS A 364     -19.887  24.771 -27.501  1.00 72.57           O  
ATOM   1127  CB  LYS A 364     -20.704  22.952 -25.159  1.00 63.88           C  
ATOM   1128  CG  LYS A 364     -20.707  21.501 -24.723  1.00 63.56           C  
ATOM   1129  CD  LYS A 364     -21.895  21.174 -23.842  1.00 66.94           C  
ATOM   1130  CE  LYS A 364     -21.890  19.699 -23.477  1.00 71.76           C  
ATOM   1131  NZ  LYS A 364     -23.205  19.262 -22.925  1.00 74.78           N  
ATOM   1132  N   GLY A 365     -18.960  25.826 -25.751  1.00 68.79           N  
ATOM   1133  CA  GLY A 365     -19.066  27.156 -26.319  1.00 70.22           C  
ATOM   1134  C   GLY A 365     -20.422  27.724 -25.948  1.00 69.13           C  
ATOM   1135  O   GLY A 365     -20.987  28.501 -26.703  1.00 69.52           O  
TER    1136      GLY A 365                                                      
HETATM 1137 CL    CL A 401      -0.666  37.299 -15.529  1.00 27.50          CL  
HETATM 1138 CL    CL A 402     -24.511  14.600 -17.045  1.00 35.61          CL  
HETATM 1139 CL    CL A 403     -12.413   8.953  -1.636  1.00 37.09          CL  
HETATM 1140 CL    CL A 404     -19.017  17.219 -21.201  1.00 38.30          CL  
HETATM 1141  O   HOH A 501     -25.148   3.141   6.870  1.00 39.95           O  
HETATM 1142  O   HOH A 502     -33.124  19.983   0.447  1.00 39.09           O  
HETATM 1143  O   HOH A 503     -27.157   5.677  -4.506  1.00 37.49           O  
HETATM 1144  O   HOH A 504      -4.065  27.850   6.230  1.00 34.89           O  
HETATM 1145  O   HOH A 505     -24.082   8.559 -16.339  1.00 43.74           O  
HETATM 1146  O   HOH A 506       1.793  21.999 -18.590  1.00 45.75           O  
HETATM 1147  O   HOH A 507     -27.873  -1.090   1.715  1.00 46.56           O  
HETATM 1148  O   HOH A 508      -3.223  25.077 -18.337  1.00 26.77           O  
HETATM 1149  O   HOH A 509     -28.723  13.786 -15.068  1.00 50.49           O  
HETATM 1150  O   HOH A 510     -30.594  22.703  -4.650  1.00 38.92           O  
HETATM 1151  O   HOH A 511     -31.910  18.233  -2.761  1.00 35.98           O  
HETATM 1152  O   HOH A 512     -25.783  -2.758  -1.732  1.00 43.58           O  
HETATM 1153  O   HOH A 513     -22.029  28.035  -8.823  1.00 31.33           O  
HETATM 1154  O   HOH A 514     -11.930  18.369 -20.616  1.00 57.29           O  
HETATM 1155  O   HOH A 515     -18.573  19.904 -15.747  1.00 24.67           O  
HETATM 1156  O   HOH A 516     -19.579  14.655 -19.366  1.00 33.30           O  
HETATM 1157  O   HOH A 517     -19.843  28.527 -19.385  1.00 50.29           O  
HETATM 1158  O   HOH A 518      -3.833  17.578 -15.375  1.00 33.12           O  
HETATM 1159  O   HOH A 519     -30.961  14.955  -2.290  1.00 27.70           O  
HETATM 1160  O   HOH A 520     -18.236  26.726 -13.748  1.00 35.07           O  
HETATM 1161  O   HOH A 521      -2.536   8.845  -4.133  1.00 44.09           O  
HETATM 1162  O   HOH A 522       5.462  30.287  -7.659  1.00 41.96           O  
HETATM 1163  O   HOH A 523       2.348  14.859 -12.088  1.00 45.95           O  
HETATM 1164  O   HOH A 524      -4.316  30.669 -16.749  1.00 43.64           O  
HETATM 1165  O   HOH A 525     -27.802   2.643  -4.152  1.00 42.23           O  
HETATM 1166  O   HOH A 526      -8.656  17.079 -17.758  1.00 32.27           O  
HETATM 1167  O   HOH A 527     -19.102  17.578 -17.166  1.00 34.09           O  
HETATM 1168  O   HOH A 528     -26.307  23.636 -20.525  1.00 29.93           O  
HETATM 1169  O   HOH A 529      -7.368  20.363 -20.683  1.00 39.16           O  
HETATM 1170  O   HOH A 530      -3.203  12.736 -16.100  1.00 42.21           O  
HETATM 1171  O   HOH A 531     -38.184   8.804   1.303  1.00 37.68           O  
HETATM 1172  O   HOH A 532     -19.762  11.586 -20.691  1.00 52.14           O  
HETATM 1173  O   HOH A 533     -19.616  22.786  -1.061  1.00 25.24           O  
HETATM 1174  O   HOH A 534     -32.649  12.215 -11.160  1.00 55.37           O  
HETATM 1175  O   HOH A 535     -30.295  23.014  -7.638  1.00 39.73           O  
HETATM 1176  O   HOH A 536     -24.098  27.584 -15.114  1.00 42.49           O  
HETATM 1177  O   HOH A 537     -34.952  16.966  -3.246  1.00 40.47           O  
HETATM 1178  O   HOH A 538      -9.574  23.419   3.880  1.00 46.56           O  
HETATM 1179  O   HOH A 539      -4.595  14.452 -18.008  1.00 47.01           O  
HETATM 1180  O   HOH A 540     -10.711  11.012 -15.805  1.00 28.93           O  
HETATM 1181  O   HOH A 541     -10.755   9.017 -13.951  1.00 48.88           O  
HETATM 1182  O   HOH A 542       2.358  16.556 -15.911  1.00 41.45           O  
HETATM 1183  O   HOH A 543      -8.661  30.967 -17.730  1.00 49.72           O  
HETATM 1184  O   HOH A 544     -31.459  20.988   3.619  1.00 47.31           O  
HETATM 1185  O   HOH A 545     -30.239  26.898   0.858  1.00 34.60           O  
HETATM 1186  O   HOH A 546     -23.106  -0.040   9.499  1.00 51.18           O  
HETATM 1187  O   HOH A 547     -29.433   7.106  -3.950  1.00 38.58           O  
HETATM 1188  O   HOH A 548     -11.736  15.838   4.439  1.00 45.31           O  
HETATM 1189  O   HOH A 549       2.115  12.791  -9.724  1.00 54.06           O  
HETATM 1190  O   HOH A 550      -8.065  12.593 -15.064  1.00 26.81           O  
HETATM 1191  O   HOH A 551       1.683  17.270  -6.417  1.00 41.97           O  
HETATM 1192  O   HOH A 552      -8.298  30.021  -9.993  1.00 25.14           O  
HETATM 1193  O   HOH A 553     -19.315   2.308  -8.646  1.00 38.07           O  
HETATM 1194  O   HOH A 554     -10.706   7.335  -3.703  1.00 57.19           O  
HETATM 1195  O   HOH A 555     -34.064  17.479  -5.767  1.00 42.41           O  
HETATM 1196  O   HOH A 556     -17.756  24.094   2.059  1.00 31.57           O  
HETATM 1197  O   HOH A 557     -13.657   8.729  -9.474  1.00 27.89           O  
HETATM 1198  O   HOH A 558      -8.245  12.392 -19.198  1.00 46.21           O  
HETATM 1199  O   HOH A 559      -3.466  22.469 -22.256  1.00 58.27           O  
HETATM 1200  O   HOH A 560       0.453   9.169 -11.213  1.00 41.85           O  
HETATM 1201  O   HOH A 561     -28.912   7.641   7.020  1.00 19.28           O  
HETATM 1202  O   HOH A 562     -34.522  14.473 -10.153  1.00 32.41           O  
HETATM 1203  O   HOH A 563       3.386  13.277  -1.987  1.00 44.33           O  
HETATM 1204  O   HOH A 564     -30.902   7.005  -6.307  1.00 44.53           O  
HETATM 1205  O   HOH A 565     -27.617  20.631   7.269  1.00 55.00           O  
HETATM 1206  O   HOH A 566     -27.597   5.634   7.893  1.00 42.16           O  
HETATM 1207  O   HOH A 567     -24.641  18.764 -25.780  1.00 53.22           O  
HETATM 1208  O   HOH A 568      -8.376   9.087  -9.602  1.00 33.84           O  
HETATM 1209  O   HOH A 569      -7.312  14.800 -17.007  1.00 27.68           O  
HETATM 1210  O   HOH A 570     -28.676  -3.285  -0.184  1.00 52.64           O  
HETATM 1211  O   HOH A 571     -21.151  28.803 -11.313  1.00 41.22           O  
HETATM 1212  O   HOH A 572      -8.316  17.871 -20.407  1.00 32.13           O  
HETATM 1213  O   HOH A 573     -34.356  21.420  -1.469  1.00 50.65           O  
HETATM 1214  O   HOH A 574     -10.367  10.546 -18.639  1.00 39.81           O  
MASTER      316    0    4    3   10    0    5    6 1213    1    0   13          
END                                                                             
